# Supplementary material for: Multiple sclerosis severity variant in DYSF-ZNF638 locus associates with neuronal loss and inflammation
Source: iScience. 2025 Apr 15;28(5):112430. doi: 10.1016/j.isci.2025.112430 (PMC12063138; doi:10.1016/j.isci.2025.112430)
Supplement: Table S1. Results of differential gene expression analysis and gene set enrichment analysis of bulk nuclei sequencing, related to Figure 4 [file mmc2.xlsx]

## Sheet: topTable_NeuN
	original	ensembl_gene_id	hgnc_symbol	entrezgene	description	logFC	AveExpr	t	P.Value	adj.P.Val	B	logFC (AA_vs_CC)	t (AA_vs_CC)	P.Value (AA_vs_CC)	adj.P.Val (AA_vs_CC)	B (AA_vs_CC)	CPM_AA_NeuN_19-016_319718_1_77_5.5047670875717	CPM_CC_NeuN_12-057_291395_2_81_5.46448209550865	CPM_CC_NeuN_15-006_137648_3_57_5.13876990555664	CPM_AA_NeuN_16-113_56412_2_61_4.75137149723588	CPM_CC_NeuN_13-032_138263_2_87_5.14070597587428	CPM_AA_NeuN_10-034_76432_2_57_4.88327522393928	CPM_CC_NeuN_11-080_119392_3_56_5.07697522736073	CPM_CC_NeuN_13-047_142458_1_48_5.15368684289314	CPM_CC_NeuN_14-038_72514_3_35_4.86042186223687	CPM_AA_NeuN_01-130_32897_4_53_4.51715629482379	CPM_AA_NeuN_18-046_397205_2_51_5.59901470673861	CPM_CC_NeuN_15-057_71834_3_74_4.85633005033362	CPM_CC_NeuN_11-077_64702_2_66_4.81091770532928
ENSG00000237613	ENSG00000237613	ENSG00000237613	FAM138A	645520//124906933	family with sequence similarity 138 member A [Source:HGNC Symbol;Acc:HGNC:32334]	-1.81696	-0.567941	-1.41698	0.172189	0.947736	-4.59217	-1.81696	-1.41698	0.172189	0.947736	-4.59217	0.926334	-0.645703	-0.645703	-0.645703	5.94847	-0.645703	-0.645703	1.33122	-0.645703	-0.645703	-0.645703	-0.645703	2.00847
ENSG00000233750	ENSG00000233750	ENSG00000233750	CICP27	NA	capicua transcriptional repressor pseudogene 27 [Source:HGNC Symbol;Acc:HGNC:48835]	1.05038	-0.00472438	0.882422	0.388042	0.947736	-4.5958	1.05038	0.882422	0.388042	0.947736	-4.5958	4.28036	-0.645703	-0.645703	3.2453	-0.645703	3.25227	-0.645703	4.10795	-0.645703	-0.645703	0.498584	-0.645703	-0.209553
ENSG00000279928	ENSG00000279928	ENSG00000279928	DDX11L17	NA	DEAD/H-box helicase 11 like 17 (pseudogene) [Source:HGNC Symbol;Acc:HGNC:55080]	1.17781	0.224236	0.907966	0.374718	0.947736	-4.59557	1.17781	0.907966	0.374718	0.947736	-4.59557	4.23276	-0.645703	-0.645703	-0.645703	-0.645703	2.47425	-0.645703	2.35474	-0.645703	6.82107	-0.645703	-0.645703	1.28935
ENSG00000225972	ENSG00000225972	ENSG00000225972	MTND1P23	NA	MT-ND1 pseudogene 23 [Source:HGNC Symbol;Acc:HGNC:42092]	2.82407	0.98454	1.49375	0.151389	0.947736	-4.59217	2.82407	1.49375	0.151389	0.947736	-4.59217	4.47292	5.7021	-0.645703	8.4432	1.75021	1.10587	1.86805	1.15535	-0.645703	0.225912	-0.645703	-0.645703	-0.645703
ENSG00000225630	ENSG00000225630	ENSG00000225630	MTND2P28	NA	MT-ND2 pseudogene 28 [Source:HGNC Symbol;Acc:HGNC:42129]	2.95801	4.5878	1.45764	0.160999	0.947736	-4.59248	2.95801	1.45764	0.160999	0.947736	-4.59248	6.82843	7.50691	-0.645703	10.978	7.05095	4.4352	6.95534	3.50124	-0.645703	7.65181	4.62189	3.98922	0.624501
ENSG00000229344	ENSG00000229344	ENSG00000229344	MTCO2P12	NA	MT-CO2 pseudogene 12 [Source:HGNC Symbol;Acc:HGNC:52028]	2.45768	2.39906	1.39984	0.177409	0.947736	-4.59305	2.45768	1.39984	0.177409	0.947736	-4.59305	4.5757	4.91546	-0.645703	10.0351	5.7951	1.71682	-0.645703	1.75806	-0.645703	5.29842	2.40083	-0.645703	2.23279
ENSG00000248527	ENSG00000248527	ENSG00000248527	MTATP6P1	NA	MT-ATP6 pseudogene 1 [Source:HGNC Symbol;Acc:HGNC:44575]	1.86242	6.3925	0.775093	0.447666	0.947736	-4.59642	1.86242	0.775093	0.447666	0.947736	-4.59642	8.91496	9.92072	8.2495	13.7451	10.3911	6.26064	10.4218	5.60211	-0.645703	10.124	-0.645703	-0.645703	4.24144
ENSG00000198744	ENSG00000198744	ENSG00000198744	MTCO3P12	NA	MT-CO3 pseudogene 12 [Source:HGNC Symbol;Acc:HGNC:52042]	1.25219	0.956166	0.690305	0.49821	0.947736	-4.59663	1.25219	0.690305	0.49821	0.947736	-4.59663	2.33731	4.18143	-0.645703	5.67732	5.52931	-0.645703	1.86805	0.84337	-0.645703	4.87171	-0.645703	-0.645703	-0.209553
ENSG00000291215	ENSG00000291215	ENSG00000291215	NA	NA	novel transcript	-1.74086	2.94026	-1.19797	0.24535	0.947736	-4.59406	-1.74086	-1.19797	0.24535	0.947736	-4.59406	4.11168	6.92304	7.83364	-0.645703	0.503574	4.35746	4.8947	4.16712	0.51072	0.765408	2.77154	0.198167	3.87065
ENSG00000177757	ENSG00000177757	ENSG00000177757	FAM87B	400728	family with sequence similarity 87 member B [Source:HGNC Symbol;Acc:HGNC:32236]	-1.89181	-0.795807	-1.57461	0.131047	0.947736	-4.59109	-1.89181	-1.57461	0.131047	0.947736	-4.59109	1.54075	-0.645703	-0.645703	-0.645703	-0.645703	-0.645703	-0.645703	2.83519	-0.645703	-0.645703	-0.645703	-0.645703	4.60465
ENSG00000228794	ENSG00000228794	ENSG00000228794	LINC01128	643837	long intergenic non-protein coding RNA 1128 [Source:HGNC Symbol;Acc:HGNC:49377]	-1.85043	2.48867	-1.0731	0.296445	0.947736	-4.59469	-1.85043	-1.0731	0.296445	0.947736	-4.59469	5.41837	4.58371	5.60321	-0.645703	-0.645703	5.76432	2.93835	5.60211	-0.645703	4.58339	-0.645703	-0.645703	5.73361
ENSG00000288531	ENSG00000288531	ENSG00000288531	NA	107984850	novel transcript	-1.20017	0.0125366	-1.00976	0.324683	0.947736	-4.59507	-1.20017	-1.00976	0.324683	0.947736	-4.59507	3.62864	-0.645703	-0.645703	-0.645703	-0.645703	3.1637	0.716259	3.42572	-0.645703	-0.645703	-0.645703	-0.645703	4.09675
ENSG00000223764	ENSG00000223764	ENSG00000223764	LINC02593	100130417	long intergenic non-protein coding RNA 2593 [Source:HGNC Symbol;Acc:HGNC:53933]	-1.8348	0.0331663	-1.54009	0.139226	0.947736	-4.59156	-1.8348	-1.54009	0.139226	0.947736	-4.59156	4.18354	-0.645703	-0.645703	-0.645703	-0.645703	1.71682	0.716259	4.5427	-0.645703	-0.645703	-0.645703	-0.645703	4.24144
ENSG00000187634	ENSG00000187634	ENSG00000187634	SAMD11	148398	sterile alpha motif domain containing 11 [Source:HGNC Symbol;Acc:HGNC:28706]	-1.56794	0.888494	-1.33313	0.197491	0.947736	-4.593	-1.56794	-1.33313	0.197491	0.947736	-4.593	4.61335	0.00556969	-0.645703	-0.645703	6.32983	5.06005	-0.645703	4.93879	-0.645703	-0.645703	-0.645703	-0.645703	2.36504
ENSG00000188976	ENSG00000188976	ENSG00000188976	NOC2L	26155	NOC2 like nucleolar associated transcriptional repressor [Source:HGNC Symbol;Acc:HGNC:24517]	-2.26394	2.89241	-1.51981	0.14475	0.947736	-4.59195	-2.26394	-1.51981	0.14475	0.947736	-4.59195	4.38856	3.78324	7.54476	-0.645703	6.65922	4.2178	0.716259	4.69522	2.42026	-0.645703	2.40083	-0.645703	5.78174
ENSG00000187583	ENSG00000187583	ENSG00000187583	PLEKHN1	84069	pleckstrin homology domain containing N1 [Source:HGNC Symbol;Acc:HGNC:25284]	-1.75305	0.594114	-1.73164	0.0987508	0.947736	-4.59005	-1.75305	-1.73164	0.0987508	0.947736	-4.59005	3.37168	2.42764	-0.645703	-0.645703	1.57279	3.77502	-0.645703	4.14374	-0.645703	-0.645703	-0.645703	-0.645703	3.68065
ENSG00000187642	ENSG00000187642	ENSG00000187642	PERM1	84808	PPARGC1 and ESRR induced regulator, muscle 1 [Source:HGNC Symbol;Acc:HGNC:28208]	1.06685	0.138155	0.885287	0.386532	0.947736	-4.59568	1.06685	0.885287	0.386532	0.947736	-4.59568	3.87176	-0.645703	-0.645703	-0.645703	-0.645703	3.25227	-0.645703	1.69513	-0.645703	4.61496	-0.645703	-0.645703	2.48618
ENSG00000188157	ENSG00000188157	ENSG00000188157	AGRN	375790	agrin [Source:HGNC Symbol;Acc:HGNC:329]	-1.07506	6.42569	-0.856363	0.401951	0.947736	-4.59578	-1.07506	-0.856363	0.401951	0.947736	-4.59578	5.4603	8.34846	9.18321	4.29201	6.13583	5.67635	9.32649	5.12341	9.10472	5.3556	4.70981	7.38175	3.60241
ENSG00000291156	ENSG00000291156	ENSG00000291156	NA	100288175	novel transcript	1.23349	-0.1243	1.08368	0.291412	0.947736	-4.59464	1.23349	1.08368	0.291412	0.947736	-4.59464	5.2031	-0.645703	-0.645703	-0.645703	-0.645703	3.4649	-0.645703	2.58046	-0.645703	-0.645703	1.90063	-0.645703	0.396218
ENSG00000217801	ENSG00000217801	ENSG00000217801	NA	NA	protein tyrosine phosphatase family pseudogene	-1.98254	-0.0623041	-0.956955	0.350409	0.947736	-4.59538	-1.98254	-0.956955	0.350409	0.947736	-4.59538	0.720881	-0.645703	-0.645703	-0.645703	-0.645703	2.2051	6.67266	0.955029	-0.645703	-0.645703	-0.645703	-0.645703	4.43444
ENSG00000131591	ENSG00000131591	ENSG00000131591	C1orf159	54991	chromosome 1 open reading frame 159 [Source:HGNC Symbol;Acc:HGNC:26062]	-1.30535	3.6686	-0.71818	0.481239	0.947736	-4.59639	-1.30535	-0.71818	0.481239	0.947736	-4.59639	3.71432	6.1428	5.32552	-0.645703	6.27287	5.45163	-0.645703	5.66093	-0.645703	7.14678	1.56565	3.56273	6.17767
ENSG00000285812	ENSG00000285812	ENSG00000285812	NA	NA	novel transcript, antisense to C1orf159	2.58693	0.666697	1.52942	0.142364	0.947736	-4.59167	2.58693	1.52942	0.142364	0.947736	-4.59167	2.37287	1.83053	-0.645703	-0.645703	4.71869	3.3625	-0.645703	-0.351878	-0.645703	-0.645703	4.37531	5.15766	-0.645703
ENSG00000223823	ENSG00000223823	ENSG00000223823	LINC01342	254099	long intergenic non-protein coding RNA 1342 [Source:HGNC Symbol;Acc:HGNC:50551]	1.05053	-0.092496	0.751048	0.461434	0.947736	-4.59623	1.05053	0.751048	0.461434	0.947736	-4.59623	1.71713	-0.645703	-0.645703	-0.645703	-0.645703	4.06315	-0.645703	3.14876	-0.645703	6.98104	-0.645703	-0.645703	-0.645703
ENSG00000272141	ENSG00000272141	ENSG00000272141	NA	NA	novel transcript	-1.42481	-0.507686	-1.01857	0.320991	0.947736	-4.59502	-1.42481	-1.01857	0.320991	0.947736	-4.59502	-0.645703	0.793473	-0.645703	-0.645703	-0.645703	5.25128	-0.645703	1.33122	-0.645703	-0.645703	-0.645703	-0.645703	3.89273
ENSG00000162571	ENSG00000162571	ENSG00000162571	TTLL10	254173	tubulin tyrosine ligase like 10 [Source:HGNC Symbol;Acc:HGNC:26693]	-1.50147	0.195616	-1.28265	0.214296	0.947736	-4.59331	-1.50147	-1.28265	0.214296	0.947736	-4.59331	1.60197	-0.645703	-0.645703	-0.645703	-0.645703	3.5372	-0.645703	5.02448	-0.645703	0.765408	-0.645703	1.88266	2.36504
ENSG00000186891	ENSG00000186891	ENSG00000186891	TNFRSF18	8784	TNF receptor superfamily member 18 [Source:HGNC Symbol;Acc:HGNC:11914]	-2.26788	1.77337	-1.14867	0.26471	0.947736	-4.59426	-2.26788	-1.14867	0.26471	0.947736	-4.59426	4.47292	1.97135	8.45114	-0.645703	2.299	4.35746	-0.645703	4.09582	-0.645703	-0.645703	-0.645703	-0.645703	6.12734
ENSG00000186827	ENSG00000186827	ENSG00000186827	TNFRSF4	7293	TNF receptor superfamily member 4 [Source:HGNC Symbol;Acc:HGNC:11918]	-2.02546	0.707533	-1.10661	0.282046	0.947736	-4.59452	-2.02546	-1.10661	0.282046	0.947736	-4.59452	2.96871	1.49943	-0.645703	-0.645703	-0.645703	3.92627	5.07735	4.26787	2.61783	1.46494	-0.645703	-0.645703	-0.645703
ENSG00000176022	ENSG00000176022	ENSG00000176022	B3GALT6	126792	beta-1,3-galactosyltransferase 6 [Source:HGNC Symbol;Acc:HGNC:17978]	-2.03706	0.0395055	-1.0403	0.311041	0.947736	-4.5949	-2.03706	-1.0403	0.311041	0.947736	-4.5949	4.14292	-0.645703	-0.645703	-0.645703	2.05054	-0.271741	5.41941	3.91431	-0.645703	0.765408	-0.645703	-0.645703	-0.645703
ENSG00000184163	ENSG00000184163	ENSG00000184163	C1QTNF12	388581	C1q and TNF related 12 [Source:HGNC Symbol;Acc:HGNC:32308]	-1.09288	0.148484	-0.660466	0.516751	0.947736	-4.59666	-1.09288	-0.660466	0.516751	0.947736	-4.59666	2.99177	3.57827	4.23435	-0.645703	-0.645703	-0.271741	4.44079	1.75806	-0.645703	-0.645703	-0.645703	-0.645703	-0.645703
ENSG00000230415	ENSG00000230415	ENSG00000230415	LINC01786	NA	long intergenic non-protein coding RNA 1786 [Source:HGNC Symbol;Acc:HGNC:52575]	-1.9074	-0.350871	-1.41031	0.174331	0.947736	-4.59235	-1.9074	-1.41031	0.174331	0.947736	-4.59235	0.344613	5.1994	3.31093	-0.645703	0.503574	-0.645703	-0.645703	2.54521	-0.645703	-0.645703	-0.645703	-0.645703	-0.645703
ENSG00000162572	ENSG00000162572	ENSG00000162572	SCNN1D	6339	sodium channel epithelial 1 subunit delta [Source:HGNC Symbol;Acc:HGNC:10601]	-1.19939	3.55381	-0.789801	0.439228	0.947736	-4.5961	-1.19939	-0.789801	0.439228	0.947736	-4.5961	4.11168	5.49605	5.59168	-0.645703	7.05095	2.70099	5.8543	4.04625	-0.645703	3.62135	4.26354	2.95457	3.01521
ENSG00000131584	ENSG00000131584	ENSG00000131584	ACAP3	116983	ArfGAP with coiled-coil, ankyrin repeat and PH domains 3 [Source:HGNC Symbol;Acc:HGNC:16754]	-1.10561	6.97801	-0.849379	0.405733	0.947736	-4.59582	-1.10561	-0.849379	0.405733	0.947736	-4.59582	7.03123	8.85392	10.0439	-0.645703	6.97263	5.27262	8.40471	5.87481	8.64848	7.72596	8.00837	8.43724	6.16865
ENSG00000169972	ENSG00000169972	ENSG00000169972	PUSL1	126789	pseudouridine synthase like 1 [Source:HGNC Symbol;Acc:HGNC:26914]	-1.72191	0.674605	-1.37216	0.185223	0.947736	-4.59281	-1.72191	-1.37216	0.185223	0.947736	-4.59281	2.06029	1.83053	2.99814	-0.645703	1.57279	3.25227	-0.645703	2.89242	-0.645703	-0.645703	-0.645703	-0.645703	3.43193
ENSG00000127054	ENSG00000127054	ENSG00000127054	INTS11	54973	integrator complex subunit 11 [Source:HGNC Symbol;Acc:HGNC:26052]	-2.14918	4.57326	-1.57411	0.131164	0.947736	-4.59196	-2.14918	-1.57411	0.131164	0.947736	-4.59196	4.98487	6.0346	6.7779	-0.645703	4.08649	1.44345	3.87691	5.46265	6.05805	5.06695	5.35293	7.53188	3.95702
ENSG00000240731	ENSG00000240731	ENSG00000240731	NA	NA	novel transcript	1.43983	-0.412147	0.786413	0.441163	0.947736	-4.5963	1.43983	0.786413	0.441163	0.947736	-4.5963	1.92308	2.77375	-0.645703	-0.645703	1.13505	-0.645703	4.94257	-0.645703	-0.645703	2.6944	-0.645703	-0.645703	-0.645703
ENSG00000224051	ENSG00000224051	ENSG00000224051	CPTP	80772	ceramide-1-phosphate transfer protein [Source:HGNC Symbol;Acc:HGNC:28116]	-3.18906	1.49012	-1.79599	0.0881489	0.947736	-4.58952	-3.18906	-1.79599	0.0881489	0.947736	-4.58952	4.76158	3.62166	3.19382	-0.645703	3.6675	-0.645703	-0.645703	4.04625	-0.645703	-0.645703	-0.645703	6.58728	3.51968
ENSG00000169962	ENSG00000169962	ENSG00000169962	TAS1R3	83756	taste 1 receptor member 3 [Source:HGNC Symbol;Acc:HGNC:15661]	-2.13938	1.57204	-1.33572	0.197158	0.947736	-4.59306	-2.13938	-1.33572	0.197158	0.947736	-4.59306	3.08048	1.30019	-0.645703	-0.645703	3.75329	1.33946	3.77481	3.17206	-0.645703	2.28743	-0.645703	5.00624	3.57536
ENSG00000107404	ENSG00000107404	ENSG00000107404	DVL1	1855	dishevelled segment polarity protein 1 [Source:HGNC Symbol;Acc:HGNC:3084]	-1.48385	5.35812	-1.15552	0.26151	0.947736	-4.59426	-1.48385	-1.15552	0.26151	0.947736	-4.59426	5.17818	6.93598	8.93216	-0.645703	5.90227	0.481024	6.75541	4.59535	8.33768	5.58011	8.35366	7.86308	2.36504
ENSG00000162576	ENSG00000162576	ENSG00000162576	MXRA8	54587	matrix remodeling associated 8 [Source:HGNC Symbol;Acc:HGNC:7542]	-2.74124	3.862	-1.55673	0.135759	0.947736	-4.59176	-2.74124	-1.55673	0.135759	0.947736	-4.59176	4.88372	8.06191	7.68154	-0.645703	8.65794	2.89688	6.01966	4.0588	-0.645703	1.93402	-0.645703	5.38515	4.40402
ENSG00000221978	ENSG00000221978	ENSG00000221978	CCNL2	81669	cyclin L2 [Source:HGNC Symbol;Acc:HGNC:20570]	-1.91391	4.61149	-1.25596	0.224102	0.947736	-4.59353	-1.91391	-1.25596	0.224102	0.947736	-4.59353	5.45616	6.62022	7.00779	-0.645703	5.4286	5.0353	6.16801	5.46265	-0.645703	1.15716	6.74688	8.42663	4.83878
ENSG00000242485	ENSG00000242485	ENSG00000242485	MRPL20	55052	mitochondrial ribosomal protein L20 [Source:HGNC Symbol;Acc:HGNC:14478]	-2.34794	1.16353	-1.65451	0.114174	0.947736	-4.59075	-2.34794	-1.65451	0.114174	0.947736	-4.59075	3.33609	0.452653	2.04299	-0.645703	-0.645703	3.22335	-0.645703	3.78429	2.94662	-0.645703	-0.645703	2.38176	5.42058
ENSG00000235098	ENSG00000235098	ENSG00000235098	ANKRD65	441869	ankyrin repeat domain 65 [Source:HGNC Symbol;Acc:HGNC:42950]	-1.45898	0.684965	-1.12675	0.273199	0.947736	-4.59439	-1.45898	-1.12675	0.273199	0.947736	-4.59439	2.47459	0.00556969	3.25356	-0.645703	0.853589	2.74235	-0.645703	3.17206	-0.645703	0.225912	-0.645703	-0.645703	4.83878
ENSG00000205116	ENSG00000205116	ENSG00000205116	TMEM88B	643965	transmembrane protein 88B [Source:HGNC Symbol;Acc:HGNC:37099]	-2.51584	1.78345	-1.53649	0.140631	0.947736	-4.59176	-2.51584	-1.53649	0.140631	0.947736	-4.59176	1.266	4.46961	6.01924	-0.645703	1.13505	3.71395	-0.645703	3.94168	4.22555	1.15716	-0.645703	-0.645703	3.49102
ENSG00000215915	ENSG00000215915	ENSG00000215915	ATAD3C	219293	ATPase family AAA domain containing 3C [Source:HGNC Symbol;Acc:HGNC:32151]	-1.4069	1.51603	-0.996681	0.331199	0.947736	-4.59515	-1.4069	-0.996681	0.331199	0.947736	-4.59515	4.28969	2.09965	0.0371012	0.927926	0.853589	-0.645703	2.21851	5.47206	0.51072	2.6944	3.31077	-0.645703	4.60465
ENSG00000160075	ENSG00000160075	ENSG00000160075	SSU72	29101	SSU72 homolog, RNA polymerase II CTD phosphatase [Source:HGNC Symbol;Acc:HGNC:25016]	-1.98368	3.34437	-1.13862	0.26878	0.947736	-4.59437	-1.98368	-1.13862	0.26878	0.947736	-4.59437	5.27064	3.57827	6.57039	-0.645703	4.71869	4.60178	4.84518	4.72702	-0.645703	3.01147	-0.645703	7.50792	2.42688
ENSG00000215014	ENSG00000215014	ENSG00000215014	NA	NA	novel transcript	-1.28518	0.907337	-0.980626	0.338503	0.947736	-4.59523	-1.28518	-0.980626	0.338503	0.947736	-4.59523	3.29959	0.452653	2.92653	-0.645703	-0.645703	1.44345	1.40417	3.60759	-0.645703	0.765408	0.498584	2.95457	1.14962
ENSG00000286989	ENSG00000286989	ENSG00000286989	NA	NA	novel transcript	-1.35212	0.992353	-0.848826	0.40637	0.947736	-4.5959	-1.35212	-0.848826	0.40637	0.947736	-4.5959	3.71432	4.44566	5.56835	-0.645703	0.0404733	3.5135	-0.645703	2.50907	-0.645703	-0.645703	-0.645703	-0.645703	2.65071
ENSG00000197530	ENSG00000197530	ENSG00000197530	MIB2	142678	MIB E3 ubiquitin protein ligase 2 [Source:HGNC Symbol;Acc:HGNC:30577]	-1.65752	5.57536	-1.14637	0.265188	0.947736	-4.59444	-1.65752	-1.14637	0.265188	0.947736	-4.59444	6.44771	7.03158	8.56162	-0.645703	6.35749	6.01696	7.36852	6.0199	5.75645	5.33679	4.37531	7.32803	2.75083
ENSG00000189339	ENSG00000189339	ENSG00000189339	SLC35E2B	728661	solute carrier family 35 member E2B [Source:HGNC Symbol;Acc:HGNC:33941]	-1.06921	3.23915	-0.619087	0.543089	0.947736	-4.59659	-1.06921	-0.619087	0.543089	0.947736	-4.59659	4.98487	5.17048	4.29247	-0.645703	1.57279	3.22335	2.93835	3.87226	-0.645703	7.01101	0.498584	6.05933	5.29355
ENSG00000268575	ENSG00000268575	ENSG00000268575	NA	NA	novel transcript, readthrough between SLC35E2 and CDK11A	-2.60898	1.12387	-1.64633	0.115862	0.947736	-4.59037	-2.60898	-1.64633	0.115862	0.947736	-4.59037	-0.645703	2.98785	2.29123	-0.645703	2.40883	1.79753	5.5175	2.22709	0.51072	4.84534	-0.645703	-0.645703	1.41673
ENSG00000293188	ENSG00000293188	ENSG00000293188	NA	NA	novel transcript	-3.74503	1.02686	-2.33232	0.0306371	0.947736	-4.58478	-3.74503	-2.33232	0.0306371	0.947736	-4.58478	3.33609	6.97415	1.36375	-0.645703	2.77978	-0.645703	5.2006	3.21756	-0.645703	-0.645703	-0.645703	-0.645703	1.92521
ENSG00000008130	ENSG00000008130	ENSG00000008130	NADK	65220	NAD kinase [Source:HGNC Symbol;Acc:HGNC:29831]	-1.35734	2.18881	-1.01981	0.320153	0.947736	-4.59502	-1.35734	-1.01981	0.320153	0.947736	-4.59502	4.44813	3.57827	2.77169	-0.645703	2.05054	5.55391	1.40417	4.27864	-0.645703	3.5578	-0.645703	1.4176	3.60241
ENSG00000231050	ENSG00000231050	ENSG00000231050	GNB1-DT	105378949	GNB1 divergent transcript [Source:HGNC Symbol;Acc:HGNC:55772]	-1.36032	-0.563137	-1.00713	0.326221	0.947736	-4.59509	-1.36032	-1.00713	0.326221	0.947736	-4.59509	2.82204	-0.645703	0.0371012	-0.645703	2.77978	-0.645703	-0.645703	3.82894	-0.645703	0.225912	-0.645703	-0.645703	-0.645703
ENSG00000142609	ENSG00000142609	ENSG00000142609	CFAP74	85452	cilia and flagella associated protein 74 [Source:HGNC Symbol;Acc:HGNC:29368]	-1.42581	5.36834	-0.644685	0.526711	0.947736	-4.59633	-1.42581	-0.644685	0.526711	0.947736	-4.59633	5.95271	8.04408	8.88335	-0.645703	6.61979	6.00001	-0.645703	6.20352	9.29354	5.42848	3.31077	6.16526	5.6647
ENSG00000233542	ENSG00000233542	ENSG00000233542	NA	NA	novel transcript	-1.33098	-0.314884	-1.2798	0.215275	0.947736	-4.59337	-1.33098	-1.2798	0.215275	0.947736	-4.59337	1.97028	-0.645703	-0.645703	-0.645703	1.90817	1.10587	-0.645703	2.97421	-0.645703	-0.645703	-0.645703	-0.645703	2.16182
ENSG00000187730	ENSG00000187730	ENSG00000187730	GABRD	2563	gamma-aminobutyric acid type A receptor subunit delta [Source:HGNC Symbol;Acc:HGNC:4084]	-2.92162	3.96578	-2.50112	0.0211922	0.947736	-4.58414	-2.92162	-2.50112	0.0211922	0.947736	-4.58414	5.24208	5.78077	6.11898	-0.645703	6.3368	2.42429	4.50598	4.79613	4.73136	-0.645703	3.51982	7.0634	3.95702
ENSG00000067606	ENSG00000067606	ENSG00000067606	PRKCZ	5590	protein kinase C zeta [Source:HGNC Symbol;Acc:HGNC:9412]	-2.20128	4.79994	-1.89774	0.0722757	0.947736	-4.58827	-2.20128	-1.89774	0.0722757	0.947736	-4.58827	6.07111	7.85251	5.13219	-0.645703	7.24485	6.47519	4.37253	5.75264	4.6434	-0.645703	7.42303	5.82083	4.32502
ENSG00000271806	ENSG00000271806	ENSG00000271806	NA	NA	novel transcript, antisense PRKCZ	-1.83577	3.76347	-1.1668	0.257486	0.947736	-4.59423	-1.83577	-1.1668	0.257486	0.947736	-4.59423	3.38915	6.06635	5.58006	-0.645703	3.75329	2.93306	5.66749	4.08358	-0.645703	3.3484	4.52825	5.36751	6.62293
ENSG00000162585	ENSG00000162585	ENSG00000162585	FAAP20	199990	FA core complex associated protein 20 [Source:HGNC Symbol;Acc:HGNC:26428]	-1.22167	4.07742	-0.699767	0.492411	0.947736	-4.59614	-1.22167	-0.699767	0.492411	0.947736	-4.59614	5.01332	6.59867	6.87143	3.03902	4.24297	5.45785	4.50598	5.35988	7.26517	2.91333	1.1286	-0.645703	3.05492
ENSG00000157933	ENSG00000157933	ENSG00000157933	SKI	6497	SKI proto-oncogene [Source:HGNC Symbol;Acc:HGNC:10896]	-1.59847	6.28902	-1.22601	0.234447	0.947736	-4.59396	-1.59847	-1.22601	0.234447	0.947736	-4.59396	5.68206	7.81328	9.66791	-0.645703	6.63117	2.61452	8.97875	4.45044	9.33098	6.30613	7.35648	8.91828	4.90546
ENSG00000287356	ENSG00000287356	ENSG00000287356	NA	NA	novel transcript, antisense to MORN1	-1.91006	2.17671	-1.05527	0.304318	0.947736	-4.59481	-1.91006	-1.05527	0.304318	0.947736	-4.59481	3.44034	6.19401	7.06309	-0.645703	2.77978	4.53273	-0.645703	4.42157	-0.645703	2.12152	-0.645703	-0.645703	4.52205
ENSG00000116151	ENSG00000116151	ENSG00000116151	MORN1	79906	MORN repeat containing 1 [Source:HGNC Symbol;Acc:HGNC:25852]	-0.885029	5.24079	-0.677807	0.505668	0.947736	-4.59666	-0.885029	-0.677807	0.505668	0.947736	-4.59666	4.83992	5.64015	5.96667	6.82117	3.71103	5.72875	4.22546	5.64853	8.19414	8.35925	-0.645703	4.16295	6.3905
ENSG00000272420	ENSG00000272420	ENSG00000272420	NA	NA	novel transcript, sense intronic to MORN1	2.6525	-0.846201	2.26072	0.0350934	0.947736	-4.58596	2.6525	2.26072	0.0350934	0.947736	-4.58596	1.33975	-0.645703	-0.645703	-0.645703	-0.645703	2.70099	-0.645703	-0.351878	-0.645703	4.37795	-0.645703	-0.645703	-0.645703
ENSG00000157911	ENSG00000157911	ENSG00000157911	PEX10	5192	peroxisomal biogenesis factor 10 [Source:HGNC Symbol;Acc:HGNC:8851]	-2.53567	1.15267	-1.63311	0.118632	0.947736	-4.59075	-2.53567	-1.63311	0.118632	0.947736	-4.59075	1.97028	4.31959	-0.645703	-0.645703	-0.645703	5.74919	-0.645703	5.01806	-0.645703	-0.645703	-0.645703	5.7814	3.54779
ENSG00000157881	ENSG00000157881	ENSG00000157881	PANK4	55229	pantothenate kinase 4 (inactive) [Source:HGNC Symbol;Acc:HGNC:19366]	-2.07203	3.09032	-1.13635	0.269706	0.947736	-4.59429	-2.07203	-1.13635	0.269706	0.947736	-4.59429	4.65005	6.17228	8.12707	-0.645703	2.6956	6.09887	1.86805	5.80574	-0.645703	5.02056	-0.645703	-0.645703	5.35846
ENSG00000197921	ENSG00000197921	ENSG00000197921	HES5	388585	hes family bHLH transcription factor 5 [Source:HGNC Symbol;Acc:HGNC:19764]	-1.30195	1.53622	-0.798236	0.434434	0.947736	-4.59604	-1.30195	-0.798236	0.434434	0.947736	-4.59604	2.84754	5.43655	5.98441	-0.645703	0.0404733	1.94655	2.73587	2.8057	4.89266	1.93402	-0.645703	-0.645703	-0.645703
ENSG00000272449	ENSG00000272449	ENSG00000272449	NA	NA	novel transcript	-1.01358	1.6439	-0.639934	0.52973	0.947736	-4.59667	-1.01358	-0.639934	0.52973	0.947736	-4.59667	4.67163	1.49943	6.38915	-0.645703	5.38894	3.25227	1.86805	1.81837	-0.645703	-0.645703	-0.645703	2.06887	0.994888
ENSG00000225931	ENSG00000225931	ENSG00000225931	NA	NA	novel transcript	-1.13651	-0.959996	-0.960393	0.348337	0.947736	-4.59536	-1.13651	-0.960393	0.348337	0.947736	-4.59536	2.30084	-0.645703	-0.645703	-0.645703	-0.645703	-0.645703	-0.645703	1.62932	-0.645703	-0.645703	-0.645703	-0.645703	3.01521
ENSG00000228037	ENSG00000228037	ENSG00000228037	NA	NA	novel transcript	-0.895877	-0.721465	-0.710565	0.485566	0.947736	-4.59657	-0.895877	-0.710565	0.485566	0.947736	-4.59657	1.77144	-0.645703	-0.645703	-0.645703	-0.645703	3.19383	-0.645703	4.64615	-0.645703	-0.645703	-0.645703	-0.645703	-0.645703
ENSG00000157870	ENSG00000157870	ENSG00000157870	PRXL2B	127281	peroxiredoxin like 2B [Source:HGNC Symbol;Acc:HGNC:28390]	-1.33438	0.226659	-1.028	0.316237	0.947736	-4.59497	-1.33438	-1.028	0.316237	0.947736	-4.59497	2.50696	3.23138	-0.645703	-0.645703	0.0404733	-0.645703	-0.645703	2.86409	-0.645703	3.18975	-0.645703	-0.645703	4.49344
ENSG00000142606	ENSG00000142606	ENSG00000142606	MMEL1	79258	membrane metalloendopeptidase like 1 [Source:HGNC Symbol;Acc:HGNC:14668]	-0.988016	1.41441	-0.776787	0.446384	0.947736	-4.59622	-0.988016	-0.776787	0.446384	0.947736	-4.59622	3.78202	2.21746	-0.645703	-0.645703	-0.645703	5.69227	-0.645703	4.5065	-0.645703	3.18975	-0.645703	2.63873	5.89547
ENSG00000231630	ENSG00000231630	ENSG00000231630	NA	NA	novel transcript	-0.880765	-1.24759	-0.685422	0.501217	0.947736	-4.59694	-0.880765	-0.685422	0.501217	0.947736	-4.59694	-0.645703	2.61105	-0.645703	-0.645703	-0.645703	1.44345	-0.645703	0.84337	-0.645703	-0.645703	-0.645703	-0.645703	-0.645703
ENSG00000284745	ENSG00000284745	ENSG00000284745	NA	NA	novel transcript	-0.924001	0.560428	-0.804128	0.430787	0.947736	-4.59616	-0.924001	-0.804128	0.430787	0.947736	-4.59616	4.41439	3.28634	-0.645703	-0.645703	-0.645703	4.94959	-0.645703	3.19499	-0.645703	-0.645703	-0.645703	-0.645703	4.69539
ENSG00000177133	ENSG00000177133	ENSG00000177133	PRDM16-DT	440556//124903827	PRDM16 divergent transcript [Source:HGNC Symbol;Acc:HGNC:48664]	1.23354	1.7062	0.90007	0.378804	0.947736	-4.5956	1.23354	0.90007	0.378804	0.947736	-4.5956	4.25199	1.49943	0.498679	-0.645703	-0.645703	4.75111	-0.645703	3.70664	0.51072	2.6944	5.98423	2.23378	1.74273
ENSG00000142611	ENSG00000142611	ENSG00000142611	PRDM16	63976	PR/SET domain 16 [Source:HGNC Symbol;Acc:HGNC:14000]	-1.47185	2.64709	-0.724789	0.477266	0.947736	-4.59635	-1.47185	-0.724789	0.477266	0.947736	-4.59635	5.69967	-0.645703	6.62795	-0.645703	4.01881	5.16265	-0.645703	5.72928	-0.645703	4.41429	-0.645703	4.73065	5.03024
ENSG00000279839	ENSG00000279839	ENSG00000279839	NA	NA	TEC	-1.3217	0.915961	-1.09548	0.286337	0.947736	-4.59458	-1.3217	-1.09548	0.286337	0.947736	-4.59458	3.82116	6.38867	0.0371012	-0.645703	-0.645703	3.693	-0.645703	3.51952	-0.645703	0.225912	-0.645703	-0.645703	4.55011
ENSG00000272235	ENSG00000272235	ENSG00000272235	NA	NA	novel transcript	-1.27272	0.676308	-1.10313	0.28308	0.947736	-4.59453	-1.27272	-1.10313	0.28308	0.947736	-4.59453	2.79607	4.53914	-0.645703	-0.645703	2.05054	4.83954	-0.645703	2.50907	-0.645703	-0.645703	-0.645703	-0.645703	3.27264
ENSG00000162591	ENSG00000162591	ENSG00000162591	MEGF6	1953	multiple EGF like domains 6 [Source:HGNC Symbol;Acc:HGNC:3232]	-1.71748	2.59559	-1.0774	0.294568	0.947736	-4.59466	-1.71748	-1.0774	0.294568	0.947736	-4.59466	4.37108	4.12224	4.81285	-0.645703	4.3011	6.24633	-0.645703	6.05165	-0.645703	4.7911	-0.645703	-0.645703	5.59233
ENSG00000238260	ENSG00000238260	ENSG00000238260	NA	NA	novel transcript	-1.10451	3.42743	-0.648852	0.524071	0.947736	-4.5967	-1.10451	-0.648852	0.524071	0.947736	-4.5967	3.47348	4.21014	3.65902	-0.645703	8.39313	3.97913	3.97225	4.97897	-0.645703	6.43552	4.20422	-0.645703	5.53732
ENSG00000158109	ENSG00000158109	ENSG00000158109	TPRG1L	127262	tumor protein p63 regulated 1 like [Source:HGNC Symbol;Acc:HGNC:27007]	-2.88408	1.57781	-1.81404	0.0852296	0.947736	-4.58963	-2.88408	-1.81404	0.0852296	0.947736	-4.58963	1.54075	-0.645703	4.81285	-0.645703	6.6976	4.23239	3.66494	3.51952	-0.645703	-0.645703	-0.645703	2.85678	1.74273
ENSG00000078900	ENSG00000078900	ENSG00000078900	TP73	7161	tumor protein p73 [Source:HGNC Symbol;Acc:HGNC:12003]	-0.801891	1.21744	-0.770066	0.45027	0.947736	-4.59639	-0.801891	-0.770066	0.45027	0.947736	-4.59639	5.17315	2.52226	-0.645703	-0.645703	1.57279	5.92115	-0.645703	4.62097	-0.645703	1.15716	-0.645703	-0.645703	4.30868
ENSG00000235169	ENSG00000235169	ENSG00000235169	SMIM1	388588	small integral membrane protein 1 (Vel blood group) [Source:HGNC Symbol;Acc:HGNC:44204]	-1.7298	-0.469484	-1.41447	0.172619	0.947736	-4.59247	-1.7298	-1.41447	0.172619	0.947736	-4.59247	4.11168	0.452653	-0.645703	-0.645703	-0.645703	-0.645703	-0.645703	3.4062	-0.645703	-0.645703	-0.645703	-0.645703	3.1312
ENSG00000272153	ENSG00000272153	ENSG00000272153	NA	NA	novel transcript, antisense to LRRC47	-2.09771	-0.847114	-1.76725	0.0924573	0.947736	-4.5895	-2.09771	-1.76725	0.0924573	0.947736	-4.5895	1.4099	-0.645703	-0.645703	-0.645703	-0.645703	-0.645703	-0.645703	3.50124	-0.645703	-0.645703	-0.645703	-0.645703	3.43193
ENSG00000198912	ENSG00000198912	ENSG00000198912	C1orf174	339448	chromosome 1 open reading frame 174 [Source:HGNC Symbol;Acc:HGNC:27915]	-1.40352	1.2756	-0.946571	0.355544	0.947736	-4.59542	-1.40352	-0.946571	0.355544	0.947736	-4.59542	3.74178	2.6947	-0.645703	-0.645703	3.4789	4.35746	0.716259	3.6906	3.33144	1.15716	-0.645703	-0.645703	0.994888
ENSG00000233304	ENSG00000233304	ENSG00000233304	LINC01346	NA	long intergenic non-protein coding RNA 1346 [Source:HGNC Symbol;Acc:HGNC:50563]	-1.65553	0.608454	-1.52084	0.143968	0.947736	-4.5917	-1.65553	-1.52084	0.143968	0.947736	-4.5917	3.05881	4.60548	-0.645703	0.927926	0.0404733	3.3625	-0.645703	4.74267	-0.645703	-0.645703	-0.645703	-0.645703	2.36504
ENSG00000226374	ENSG00000226374	ENSG00000226374	LINC01345	105376672	long intergenic non-protein coding RNA 1345 [Source:HGNC Symbol;Acc:HGNC:50564]	-1.33787	-0.276449	-1.05168	0.305528	0.947736	-4.59482	-1.33787	-1.05168	0.305528	0.947736	-4.59482	2.92146	6.08971	-0.645703	-0.645703	1.37046	-0.645703	-0.645703	0.590217	-0.645703	-0.645703	-0.645703	-0.645703	0.994888
ENSG00000284668	ENSG00000284668	ENSG00000284668	LINC02780	NA	long intergenic non-protein coding RNA 2780 [Source:HGNC Symbol;Acc:HGNC:54300]	-1.02773	-0.25296	-0.928929	0.364013	0.947736	-4.59552	-1.02773	-0.928929	0.364013	0.947736	-4.59552	3.35399	-0.645703	-0.645703	-0.645703	-0.645703	3.3625	-0.645703	4.27864	-0.645703	-0.645703	-0.645703	-0.645703	1.64203
ENSG00000235054	ENSG00000235054	ENSG00000235054	LINC01777	284661	long intergenic non-protein coding RNA 1777 [Source:HGNC Symbol;Acc:HGNC:52567]	-1.41811	0.719214	-1.06155	0.301369	0.947736	-4.59477	-1.41811	-1.06155	0.301369	0.947736	-4.59477	2.5696	3.74451	-0.645703	-0.645703	-0.645703	5.64398	-0.645703	4.6378	-0.645703	0.225912	-0.645703	2.85678	0.396218
ENSG00000232596	ENSG00000232596	ENSG00000232596	LINC01646	NA	long intergenic non-protein coding RNA 1646 [Source:HGNC Symbol;Acc:HGNC:52433]	-1.70718	1.39697	-1.19118	0.248007	0.947736	-4.59399	-1.70718	-1.19118	0.248007	0.947736	-4.59399	4.26151	4.21014	3.19382	-0.645703	-0.645703	4.28932	2.21851	3.5554	-0.645703	0.765408	-0.645703	-0.645703	4.09675
ENSG00000196581	ENSG00000196581	ENSG00000196581	AJAP1	55966	adherens junctions associated protein 1 [Source:HGNC Symbol;Acc:HGNC:30801]	-1.33546	5.93357	-0.979831	0.338885	0.947736	-4.59521	-1.33546	-0.979831	0.338885	0.947736	-4.59521	6.43093	5.62957	8.55718	-0.645703	8.37633	4.64605	7.37726	5.6402	6.92622	6.07599	6.43486	6.0483	5.76986
ENSG00000287586	ENSG00000287586	ENSG00000287586	NA	NA	novel transcript, antisense to AJAP1	-3.17115	0.933115	-2.22338	0.0383021	0.947736	-4.58611	-3.17115	-2.22338	0.0383021	0.947736	-4.58611	4.47292	1.49943	4.42828	-0.645703	-0.645703	-0.271741	2.50026	3.67438	2.19127	-0.645703	-0.645703	-0.645703	4.01857
ENSG00000284674	ENSG00000284674	ENSG00000284674	LINC02781	105376680	long intergenic non-protein coding RNA 2781 [Source:HGNC Symbol;Acc:HGNC:54301]	-1.82009	0.902773	-1.32548	0.200323	0.947736	-4.59313	-1.82009	-1.32548	0.200323	0.947736	-4.59313	3.70039	2.77375	3.47049	-0.645703	-0.645703	4.17312	-0.645703	3.99491	-0.645703	-0.645703	-0.645703	-0.645703	4.60465
ENSG00000284616	ENSG00000284616	ENSG00000284616	NA	NA	novel transcript	-1.81202	-0.484207	-1.48648	0.152763	0.947736	-4.59194	-1.81202	-1.48648	0.152763	0.947736	-4.59194	3.96792	-0.645703	-0.645703	-0.645703	0.503574	-0.645703	-0.645703	3.65797	-0.645703	-0.645703	-0.645703	-0.645703	2.84444
ENSG00000284692	ENSG00000284692	ENSG00000284692	NA	NA	novel transcript	-2.53447	0.69704	-1.99308	0.0600883	0.947736	-4.58782	-2.53447	-1.99308	0.0600883	0.947736	-4.58782	1.01904	2.21746	-0.645703	-0.645703	1.57279	2.37253	-0.645703	3.72251	-0.645703	-0.645703	-0.645703	4.12144	3.87065
ENSG00000284666	ENSG00000284666	ENSG00000284666	NA	NA	novel transcript	-1.66569	-0.923457	-1.35513	0.190533	0.947736	-4.59259	-1.66569	-1.35513	0.190533	0.947736	-4.59259	-0.645703	0.00556969	-0.645703	-0.645703	-0.645703	2.31885	-0.645703	2.1819	-0.645703	-0.645703	-0.645703	-0.645703	1.92521
ENSG00000260972	ENSG00000260972	ENSG00000260972	NA	NA	novel transcript	-0.676414	-0.0745535	-0.624443	0.539402	0.947736	-4.59692	-0.676414	-0.624443	0.539402	0.947736	-4.59692	2.65875	2.09965	-0.645703	-0.645703	-0.645703	4.14254	-0.645703	2.3949	-0.645703	-0.645703	-0.645703	-0.645703	1.53377
ENSG00000289893	ENSG00000289893	ENSG00000289893	NA	NA	novel transcript	-1.80048	0.379537	-1.3156	0.203705	0.947736	-4.59309	-1.80048	-1.3156	0.203705	0.947736	-4.59309	0.720881	-0.645703	-0.645703	-0.645703	4.99008	3.1637	-0.645703	3.10101	-0.645703	-0.645703	-0.645703	3.84366	1.41673
ENSG00000131697	ENSG00000131697	ENSG00000131697	NPHP4	261734	nephrocystin 4 [Source:HGNC Symbol;Acc:HGNC:19104]	-2.17814	4.29991	-1.3442	0.194453	0.947736	-4.59351	-2.17814	-1.3442	0.194453	0.947736	-4.59351	5.78795	5.18501	4.42828	-0.645703	4.41078	5.10038	1.86805	5.97425	5.50517	6.67897	-0.645703	7.11719	6.0896
ENSG00000116251	ENSG00000116251	ENSG00000116251	RPL22	6146	ribosomal protein L22 [Source:HGNC Symbol;Acc:HGNC:10315]	-1.56962	0.907845	-1.11808	0.277221	0.947736	-4.59445	-1.56962	-1.11808	0.277221	0.947736	-4.59445	3.08048	7.0396	2.99814	-0.645703	-0.645703	3.73459	-0.645703	2.86409	-0.645703	-0.645703	-0.645703	-0.645703	3.16788
ENSG00000226944	ENSG00000226944	ENSG00000226944	RNF207-AS1	102724450	RNF207 antisense RNA 1 [Source:HGNC Symbol;Acc:HGNC:41286]	2.86689	-0.222575	2.08015	0.0510229	0.947736	-4.58705	2.86689	2.08015	0.0510229	0.947736	-4.58705	2.71526	-0.645703	1.90077	-0.645703	-0.645703	-0.645703	-0.645703	-0.351878	-0.645703	-0.645703	8.63488	2.75187	-0.645703
ENSG00000116237	ENSG00000116237	ENSG00000116237	ICMT	23463	isoprenylcysteine carboxyl methyltransferase [Source:HGNC Symbol;Acc:HGNC:5350]	-2.80019	-0.420752	-2.13003	0.0458081	0.947736	-4.5868	-2.80019	-2.13003	0.0458081	0.947736	-4.5868	3.62864	-0.645703	-0.645703	-0.645703	-0.645703	-0.645703	0.716259	5.07479	-0.645703	-0.645703	-0.645703	-0.645703	3.27264
ENSG00000225077	ENSG00000225077	ENSG00000225077	ICMT-DT	NA	ICMT divergent transcript [Source:HGNC Symbol;Acc:HGNC:28620]	-1.96505	1.28958	-1.23796	0.230559	0.947736	-4.59372	-1.96505	-1.23796	0.230559	0.947736	-4.59372	2.65875	6.59323	-0.645703	-0.645703	7.38583	1.54044	-0.645703	4.72702	-0.645703	1.46494	-0.645703	3.04615	-0.645703
ENSG00000173673	ENSG00000173673	ENSG00000173673	HES3	390992	hes family bHLH transcription factor 3 [Source:HGNC Symbol;Acc:HGNC:26226]	-1.08874	-0.762893	-0.918751	0.369185	0.947736	-4.5956	-1.08874	-0.918751	0.369185	0.947736	-4.5956	2.30084	-0.645703	-0.645703	-0.645703	2.51088	-0.645703	-0.645703	0.955029	-0.645703	-0.645703	-0.645703	-0.645703	1.83685
ENSG00000158292	ENSG00000158292	ENSG00000158292	GPR153	387509	G protein-coupled receptor 153 [Source:HGNC Symbol;Acc:HGNC:23618]	-1.42347	3.63041	-0.7467	0.464233	0.947736	-4.59598	-1.42347	-0.7467	0.464233	0.947736	-4.59598	5.13223	5.0001	5.16367	-0.645703	3.75329	5.46405	4.44079	4.65444	6.58036	7.57364	-0.645703	-0.645703	3.68065
ENSG00000097021	ENSG00000097021	ENSG00000097021	ACOT7	11332	acyl-CoA thioesterase 7 [Source:HGNC Symbol;Acc:HGNC:24157]	-2.89595	2.55779	-1.82265	0.0838678	0.947736	-4.58954	-2.89595	-1.82265	0.0838678	0.947736	-4.58954	4.47292	3.78324	3.70254	-0.645703	2.77978	4.68899	4.94257	5.00515	-0.645703	0.225912	-0.645703	5.68496	2.36504
ENSG00000069812	ENSG00000069812	ENSG00000069812	HES2	54626	hes family bHLH transcription factor 2 [Source:HGNC Symbol;Acc:HGNC:16005]	-2.16692	2.21106	-1.91587	0.0698023	0.947736	-4.58848	-2.16692	-1.91587	0.0698023	0.947736	-4.58848	4.17349	5.09552	0.498679	-0.645703	5.33431	4.93182	0.716259	5.04355	-0.645703	-0.645703	1.1286	1.88266	5.03024
ENSG00000187017	ENSG00000187017	ENSG00000187017	ESPN	83715	espin [Source:HGNC Symbol;Acc:HGNC:13281]	-1.79061	2.01835	-1.30478	0.207293	0.947736	-4.59316	-1.79061	-1.30478	0.207293	0.947736	-4.59316	4.74132	5.28286	3.19382	-0.645703	1.75021	4.96715	-0.645703	4.76582	1.14427	1.15716	-0.645703	-0.645703	5.0792
ENSG00000171680	ENSG00000171680	ENSG00000171680	PLEKHG5	57449	pleckstrin homology and RhoGEF domain containing G5 [Source:HGNC Symbol;Acc:HGNC:29105]	1.25733	7.40307	1.08821	0.289457	0.947736	-4.59455	1.25733	1.08821	0.289457	0.947736	-4.59455	6.83003	8.23604	9.74082	10.8013	7.53863	6.08286	8.0368	5.27635	5.75645	5.17679	9.26424	8.90458	4.69539
ENSG00000162408	ENSG00000162408	ENSG00000162408	NOL9	79707	nucleolar protein 9 [Source:HGNC Symbol;Acc:HGNC:26265]	-1.37488	4.29242	-0.829977	0.416687	0.947736	-4.59584	-1.37488	-0.829977	0.416687	0.947736	-4.59584	5.58305	6.78673	5.9028	-0.645703	6.63117	5.85669	5.63872	4.61248	0.51072	6.18517	0.498584	2.95457	6.04593
ENSG00000229519	ENSG00000229519	ENSG00000229519	NA	NA	ribosomal protein L34 (RPL34) pseudogene	1.11648	-0.843456	0.914613	0.371301	0.947736	-4.59561	1.11648	0.914613	0.371301	0.947736	-4.59561	2.14501	-0.645703	-0.645703	-0.645703	-0.645703	5.25843	-0.645703	0.955029	-0.645703	-0.645703	-0.645703	-0.645703	-0.645703
ENSG00000204859	ENSG00000204859	ENSG00000204859	ZBTB48	3104	zinc finger and BTB domain containing 48 [Source:HGNC Symbol;Acc:HGNC:4930]	-1.89661	1.41445	-1.21535	0.238871	0.947736	-4.59385	-1.89661	-1.21535	0.238871	0.947736	-4.59385	2.89724	3.89355	3.78584	-0.645703	-0.645703	2.37253	2.93835	4.33133	-0.645703	3.95313	-0.645703	-0.645703	2.54313
ENSG00000162413	ENSG00000162413	ENSG00000162413	KLHL21	9903	kelch like family member 21 [Source:HGNC Symbol;Acc:HGNC:29041]	2.08796	4.05323	1.20411	0.243088	0.947736	-4.59428	2.08796	1.20411	0.243088	0.947736	-4.59428	4.51332	6.22247	3.56783	3.7304	6.65366	4.09543	2.50026	4.70323	0.51072	8.19142	8.0127	3.68174	-0.645703
ENSG00000041988	ENSG00000041988	ENSG00000041988	THAP3	90326	THAP domain containing 3 [Source:HGNC Symbol;Acc:HGNC:20855]	-1.2431	1.05225	-0.97532	0.341063	0.947736	-4.59527	-1.2431	-0.97532	0.341063	0.947736	-4.59527	5.33066	3.23138	-0.645703	-0.645703	-0.645703	3.62828	-0.645703	4.43126	-0.645703	0.225912	-0.645703	3.21353	3.60241
ENSG00000228750	ENSG00000228750	ENSG00000228750	LINC01672	NA	long intergenic non-protein coding RNA 1672 [Source:HGNC Symbol;Acc:HGNC:52460]	-1.45311	0.302476	-1.30789	0.20576	0.947736	-4.59323	-1.45311	-1.30789	0.20576	0.947736	-4.59323	3.87176	4.51633	-0.645703	-0.645703	-0.645703	3.03645	-0.645703	4.03358	-0.645703	-0.645703	-0.645703	-0.645703	1.92521
ENSG00000284744	ENSG00000284744	ENSG00000284744	NA	NA	novel transcript	-0.822551	-0.470686	-0.68597	0.500615	0.947736	-4.59672	-0.822551	-0.68597	0.500615	0.947736	-4.59672	0.344613	-0.645703	-0.645703	-0.645703	-0.645703	4.11131	0.716259	1.56037	-0.645703	-0.645703	-0.645703	-0.645703	3.05492
ENSG00000237402	ENSG00000237402	ENSG00000237402	CAMTA1-IT1	NA	CAMTA1 intronic transcript 1 [Source:HGNC Symbol;Acc:HGNC:41446]	-1.60527	-0.892863	-1.35438	0.190735	0.947736	-4.59281	-1.60527	-1.35438	0.190735	0.947736	-4.59281	2.33731	-0.645703	-0.645703	-0.645703	-0.645703	-0.645703	-0.645703	3.05162	-0.645703	-0.645703	-0.645703	-0.645703	2.30043
ENSG00000225126	ENSG00000225126	ENSG00000225126	CAMTA1-AS1	NA	CAMTA1 antisense RNA 1 [Source:HGNC Symbol;Acc:HGNC:40856]	-2.52412	-0.56829	-1.9113	0.0707586	0.947736	-4.58819	-2.52412	-1.9113	0.0707586	0.947736	-4.58819	0.926334	-0.645703	2.59821	-0.645703	-0.645703	-0.645703	-0.645703	3.6906	-0.645703	-0.645703	-0.645703	-0.645703	2.70164
ENSG00000270171	ENSG00000270171	ENSG00000270171	NA	NA	novel transcript	-1.38968	0.706742	-1.12157	0.275343	0.947736	-4.59442	-1.38968	-1.12157	0.275343	0.947736	-4.59442	4.04711	1.49943	2.29123	-0.645703	0.0404733	4.54447	-0.645703	4.03358	-0.645703	-0.645703	-0.645703	0.198167	1.14962
ENSG00000049246	ENSG00000049246	ENSG00000049246	PER3	8863	period circadian regulator 3 [Source:HGNC Symbol;Acc:HGNC:8847]	-1.2354	4.19939	-0.742521	0.466702	0.947736	-4.59637	-1.2354	-0.742521	0.466702	0.947736	-4.59637	5.69617	7.56363	7.44898	-0.645703	4.6079	0.0249685	5.9275	3.95517	-0.645703	4.81847	5.40654	8.07634	4.35714
ENSG00000049247	ENSG00000049247	ENSG00000049247	UTS2	10911	urotensin 2 [Source:HGNC Symbol;Acc:HGNC:12636]	-1.94385	-0.105946	-1.48211	0.154309	0.947736	-4.59171	-1.94385	-1.48211	0.154309	0.947736	-4.59171	-0.385889	-0.645703	-0.645703	-0.645703	4.71869	2.6584	-0.645703	1.56037	-0.645703	-0.645703	-0.645703	-0.645703	5.65827
ENSG00000116288	ENSG00000116288	ENSG00000116288	PARK7	11315	Parkinsonism associated deglycase [Source:HGNC Symbol;Acc:HGNC:16369]	-1.97487	0.78278	-1.12012	0.276389	0.947736	-4.59445	-1.97487	-1.12012	0.276389	0.947736	-4.59445	4.34446	6.5033	0.0371012	-0.645703	1.13505	1.44345	-0.645703	4.402	3.96025	-0.645703	-0.645703	-0.645703	-0.645703
ENSG00000284747	ENSG00000284747	ENSG00000284747	NA	NA	novel transcript, antisense to ERRFI1	-2.5844	1.29442	-1.79654	0.0880576	0.947736	-4.5897	-2.5844	-1.79654	0.0880576	0.947736	-4.5897	2.71526	3.62166	2.85119	-0.645703	-0.645703	4.79108	2.21851	4.16712	-0.645703	-0.645703	-0.645703	3.62346	1.28935
ENSG00000238290	ENSG00000238290	ENSG00000238290	ERRFI1-DT	NA	ERRFI1 divergent transcript [Source:HGNC Symbol;Acc:HGNC:55646]	-0.702683	0.848394	-0.620468	0.541963	0.947736	-4.59697	-0.702683	-0.620468	0.541963	0.947736	-4.59697	3.76873	0.793473	0.498679	-0.645703	-0.645703	4.5905	-0.645703	4.04625	-0.645703	2.43621	-0.645703	-0.645703	4.87251
ENSG00000232848	ENSG00000232848	ENSG00000232848	RPL7AP18	NA	ribosomal protein L7a pseudogene 18 [Source:HGNC Symbol;Acc:HGNC:35613]	-1.82586	-0.550036	-1.48975	0.151906	0.947736	-4.59187	-1.82586	-1.48975	0.151906	0.947736	-4.59187	3.12288	-0.645703	-0.645703	-0.645703	2.85933	-0.645703	-0.645703	3.32539	-0.645703	-0.645703	-0.645703	-0.645703	0.821548
ENSG00000288816	ENSG00000288816	ENSG00000288816	NA	NA	novel transcript	-1.82383	-1.07671	-1.57791	0.130288	0.947736	-4.59097	-1.82383	-1.57791	0.130288	0.947736	-4.59097	1.10614	-0.645703	-0.645703	-0.645703	-0.645703	-0.645703	-0.645703	3.34602	-0.645703	-0.645703	-0.645703	-0.645703	1.28935
ENSG00000227634	ENSG00000227634	ENSG00000227634	LINC01714	102724539	long intergenic non-protein coding RNA 1714 [Source:HGNC Symbol;Acc:HGNC:52501]	-1.51559	-0.71022	-1.22704	0.234071	0.947736	-4.59373	-1.51559	-1.22704	0.234071	0.947736	-4.59373	3.38915	-0.645703	-0.645703	-0.645703	-0.645703	-0.645703	-0.645703	3.00048	-0.645703	-0.645703	-0.645703	-0.645703	3.49102
ENSG00000162426	ENSG00000162426	ENSG00000162426	SLC45A1	50651	solute carrier family 45 member 1 [Source:HGNC Symbol;Acc:HGNC:17939]	-2.35932	2.46343	-1.30869	0.205989	0.947736	-4.59376	-2.35932	-1.30869	0.205989	0.947736	-4.59376	4.69289	-0.645703	5.49599	-0.645703	0.0404733	3.75495	2.73587	4.45044	6.92622	1.71846	-0.645703	4.73065	3.23856
ENSG00000142599	ENSG00000142599	ENSG00000142599	RERE	473	arginine-glutamic acid dipeptide repeats [Source:HGNC Symbol;Acc:HGNC:9965]	-0.635839	8.10403	-0.624893	0.539113	0.947736	-4.59708	-0.635839	-0.624893	0.539113	0.947736	-4.59708	7.37276	10.284	10.5967	3.2453	9.33115	6.68067	9.63953	6.32282	9.93586	6.93175	9.79192	8.86739	6.39438
ENSG00000224315	ENSG00000224315	ENSG00000224315	RPL7P7	NA	ribosomal protein L7 pseudogene 7 [Source:HGNC Symbol;Acc:HGNC:36895]	1.22776	0.178964	0.70338	0.490207	0.947736	-4.59653	1.22776	0.70338	0.490207	0.947736	-4.59653	2.47459	3.53354	-0.645703	-0.645703	-0.645703	-0.645703	-0.645703	0.444763	-0.645703	-0.645703	7.11216	5.96861	-0.645703
ENSG00000228423	ENSG00000228423	ENSG00000228423	NA	NA	novel transcript	-2.42934	0.423061	-1.54451	0.138683	0.947736	-4.59113	-2.42934	-1.54451	0.138683	0.947736	-4.59113	0.19369	5.74197	4.5524	-0.645703	-0.645703	-0.645703	-0.645703	0.590217	-0.645703	-0.645703	-0.645703	4.58556	3.70581
ENSG00000074800	ENSG00000074800	ENSG00000074800	ENO1	2023	enolase 1 [Source:HGNC Symbol;Acc:HGNC:3350]	-1.0529	2.40657	-0.66929	0.511228	0.947736	-4.59643	-1.0529	-0.66929	0.511228	0.947736	-4.59643	4.67875	2.77375	1.36375	5.11893	2.40883	5.34825	4.1459	4.20149	2.42026	-0.645703	-0.645703	-0.645703	4.79255
ENSG00000238249	ENSG00000238249	ENSG00000238249	HMGN2P17	NA	high mobility group nucleosomal binding domain 2 pseudogene 17 [Source:HGNC Symbol;Acc:HGNC:39381]	1.58777	-0.589535	1.2249	0.235128	0.947736	-4.59366	1.58777	1.2249	0.235128	0.947736	-4.59366	2.65875	-0.645703	-0.645703	-0.645703	3.42763	4.20306	-0.645703	-0.107889	-0.645703	-0.645703	-0.645703	-0.645703	-0.645703
ENSG00000290109	ENSG00000290109	ENSG00000290109	NA	NA	novel transcript, antisense to CA6	-1.19277	-0.788678	-0.983398	0.337171	0.947736	-4.59523	-1.19277	-0.983398	0.337171	0.947736	-4.59523	1.54075	-0.645703	-0.645703	-0.645703	-0.645703	-0.645703	-0.645703	2.3949	-0.645703	-0.645703	0.498584	-0.645703	3.62896
ENSG00000180758	ENSG00000180758	ENSG00000180758	GPR157	80045	G protein-coupled receptor 157 [Source:HGNC Symbol;Acc:HGNC:23687]	-1.59044	1.58731	-1.16005	0.260051	0.947736	-4.59419	-1.59044	-1.16005	0.260051	0.947736	-4.59419	3.08048	2.09965	0.0371012	-0.645703	1.13505	2.37253	-0.645703	3.99491	-0.645703	3.62135	-0.645703	4.73065	5.64532
ENSG00000228526	ENSG00000228526	ENSG00000228526	MIR34AHG	106614088	MIR34A host gene [Source:HGNC Symbol;Acc:HGNC:51913]	-1.16401	1.86203	-0.733989	0.471768	0.947736	-4.59649	-1.16401	-0.733989	0.471768	0.947736	-4.59649	5.53284	1.06897	5.11618	-0.645703	1.13505	3.28063	1.40417	4.29995	-0.645703	4.0017	-0.645703	-0.645703	4.70789
ENSG00000234546	ENSG00000234546	ENSG00000234546	LNCTAM34A	102724571	long non coding transcriptional activator of miR34a [Source:HGNC Symbol;Acc:HGNC:52548]	-0.955731	0.213804	-0.868897	0.395221	0.947736	-4.59586	-0.955731	-0.868897	0.395221	0.947736	-4.59586	3.50588	-0.645703	-0.645703	-0.645703	0.0404733	4.6569	-0.645703	3.4062	-0.645703	-0.645703	-0.645703	-0.645703	5.28523
ENSG00000049239	ENSG00000049239	ENSG00000049239	H6PD	9563	hexose-6-phosphate dehydrogenase/glucose 1-dehydrogenase [Source:HGNC Symbol;Acc:HGNC:4795]	-1.53883	3.26389	-0.913664	0.372152	0.947736	-4.5956	-1.53883	-0.913664	0.372152	0.947736	-4.5956	6.11902	4.2659	5.71368	-0.645703	5.81519	5.68699	0.716259	4.71914	-0.645703	2.28743	-0.645703	5.23754	5.6388
ENSG00000171621	ENSG00000171621	ENSG00000171621	SPSB1	80176	splA/ryanodine receptor domain and SOCS box containing 1 [Source:HGNC Symbol;Acc:HGNC:30628]	-0.773331	0.823648	-0.695887	0.494515	0.947736	-4.59668	-0.773331	-0.695887	0.494515	0.947736	-4.59668	3.84668	1.49943	-0.645703	-0.645703	-0.645703	3.4894	-0.645703	4.62097	-0.645703	4.0942	-0.645703	-0.645703	4.7203
ENSG00000171612	ENSG00000171612	ENSG00000171612	SLC25A33	84275	solute carrier family 25 member 33 [Source:HGNC Symbol;Acc:HGNC:29681]	-2.24687	1.91436	-1.47677	0.155849	0.947736	-4.59221	-2.24687	-1.47677	0.155849	0.947736	-4.59221	4.00239	4.86219	5.54463	-0.645703	1.57279	3.56051	4.1459	3.98179	-0.645703	-0.645703	0.498584	-0.645703	3.43193
ENSG00000171608	ENSG00000171608	ENSG00000171608	PIK3CD	5293	phosphatidylinositol-4,5-bisphosphate 3-kinase catalytic subunit delta [Source:HGNC Symbol;Acc:HGNC:8977]	-1.54827	2.40375	-1.18552	0.249989	0.947736	-4.59395	-1.54827	-1.18552	0.249989	0.947736	-4.59395	5.63524	5.83708	2.50296	-0.645703	4.08649	5.7593	0.716259	5.4195	-0.645703	2.57108	-0.645703	-0.645703	4.55011
ENSG00000179840	ENSG00000179840	ENSG00000179840	PIK3CD-AS1	644997	PIK3CD antisense RNA 1 [Source:HGNC Symbol;Acc:HGNC:32346]	-1.12516	-0.539602	-1.10202	0.283553	0.947736	-4.59452	-1.12516	-1.10202	0.283553	0.947736	-4.59452	1.71713	-0.645703	-0.645703	-0.645703	1.13505	0.664366	-0.645703	2.54521	-0.645703	-0.645703	-0.645703	-0.645703	1.64203
ENSG00000231789	ENSG00000231789	ENSG00000231789	PIK3CD-AS2	101929074	PIK3CD antisense RNA 2 [Source:HGNC Symbol;Acc:HGNC:51334]	2.46301	-0.907094	1.91034	0.0707287	0.947736	-4.58815	2.46301	1.91034	0.0707287	0.947736	-4.58815	3.22371	0.452653	-0.645703	-0.645703	2.40883	0.973169	-0.645703	-0.645703	-0.645703	-0.645703	-0.645703	-0.645703	-0.645703
ENSG00000171603	ENSG00000171603	ENSG00000171603	CLSTN1	22883	calsyntenin 1 [Source:HGNC Symbol;Acc:HGNC:17447]	0.690429	7.82511	0.706462	0.488058	0.947736	-4.59675	0.690429	0.706462	0.488058	0.947736	-4.59675	6.82843	8.85165	9.5388	6.85306	9.58768	6.45356	8.23726	5.90294	7.95018	7.29055	10.7211	7.5901	5.97525
ENSG00000178585	ENSG00000178585	ENSG00000178585	CTNNBIP1	56998	catenin beta interacting protein 1 [Source:HGNC Symbol;Acc:HGNC:16913]	-2.16899	1.87315	-1.36207	0.188843	0.947736	-4.59294	-2.16899	-1.36207	0.188843	0.947736	-4.59294	5.0577	3.70471	5.68142	-0.645703	2.6956	3.4894	3.27393	3.4062	-0.645703	-0.645703	-0.645703	-0.645703	4.70789
ENSG00000285701	ENSG00000285701	ENSG00000285701	NA	NA	novel transcript, antisense to CTNNBIP1	-1.11464	-0.37025	-1.01539	0.322056	0.947736	-4.59504	-1.11464	-1.01539	0.322056	0.947736	-4.59504	2.26344	-0.645703	-0.645703	-0.645703	-0.645703	1.44345	-0.645703	2.74485	-0.645703	-0.645703	-0.645703	-0.645703	4.85011
ENSG00000173614	ENSG00000173614	ENSG00000173614	NMNAT1	64802	nicotinamide nucleotide adenylyltransferase 1 [Source:HGNC Symbol;Acc:HGNC:17877]	-1.67442	1.30008	-1.21256	0.239859	0.947736	-4.59385	-1.67442	-1.21256	0.239859	0.947736	-4.59385	4.18354	5.95202	2.29123	-0.645703	-0.645703	5.54809	-0.645703	3.76909	0.51072	-0.645703	-0.645703	-0.645703	4.50782
ENSG00000283611	ENSG00000283611	ENSG00000283611	TMEM274P	113391335	transmembrane protein 274, pseudogene [Source:HGNC Symbol;Acc:HGNC:53732]	-1.8092	-0.791256	-1.46654	0.158064	0.947736	-4.59206	-1.8092	-1.46654	0.158064	0.947736	-4.59206	3.22371	-0.645703	-0.645703	-0.645703	-0.645703	-0.645703	-0.645703	3.99491	-0.645703	-0.645703	-0.645703	-0.645703	1.74273
ENSG00000130939	ENSG00000130939	ENSG00000130939	UBE4B	10277	ubiquitination factor E4B [Source:HGNC Symbol;Acc:HGNC:12500]	-2.19432	4.2123	-1.59843	0.125641	0.947736	-4.59171	-2.19432	-1.59843	0.125641	0.947736	-4.59171	5.47265	5.9001	4.96356	-0.645703	2.6956	5.50668	2.50026	6.18073	6.30738	1.15716	5.23933	3.68174	6.36703
ENSG00000284642	ENSG00000284642	ENSG00000284642	NA	NA	novel transcript	-1.55427	1.356	-0.961141	0.348354	0.947736	-4.59534	-1.55427	-0.961141	0.348354	0.947736	-4.59534	2.53862	1.67446	6.37577	-0.645703	2.40883	0.973169	-0.645703	3.28322	-0.645703	2.28743	-0.645703	2.06887	1.92521
ENSG00000142657	ENSG00000142657	ENSG00000142657	PGD	5226	phosphogluconate dehydrogenase [Source:HGNC Symbol;Acc:HGNC:8891]	1.67181	1.78635	1.0897	0.289248	0.947736	-4.59465	1.67181	1.0897	0.289248	0.947736	-4.59465	4.24241	1.06897	-0.645703	4.46704	0.0404733	2.37253	-0.645703	4.45994	-0.645703	0.225912	7.99093	3.29046	2.00847
ENSG00000241563	ENSG00000241563	ENSG00000241563	CORT	1325	cortistatin [Source:HGNC Symbol;Acc:HGNC:2257]	-2.02237	-0.150715	-1.43618	0.166941	0.947736	-4.59227	-2.02237	-1.43618	0.166941	0.947736	-4.59227	3.70039	3.99603	1.90077	-0.645703	-0.645703	-0.645703	1.40417	3.65797	-0.645703	-0.645703	-0.645703	-0.645703	-0.645703
ENSG00000287727	ENSG00000287727	ENSG00000287727	NA	NA	novel transcript, antisense to PEX14	-1.70695	0.642725	-1.56676	0.132871	0.947736	-4.59138	-1.70695	-1.56676	0.132871	0.947736	-4.59138	4.09048	2.42764	-0.645703	-0.645703	4.63075	2.61452	-0.645703	4.11998	-0.645703	-0.645703	-0.645703	-0.645703	1.74273
ENSG00000175262	ENSG00000175262	ENSG00000175262	C1orf127	148345	chromosome 1 open reading frame 127 [Source:HGNC Symbol;Acc:HGNC:26730]	-2.84797	1.43227	-2.13388	0.0455722	0.947736	-4.58677	-2.84797	-2.13388	0.0455722	0.947736	-4.58677	2.33731	4.09171	-0.645703	-0.645703	3.87311	4.11131	-0.645703	5.18196	-0.645703	-0.645703	-0.645703	4.31798	3.77877
ENSG00000120948	ENSG00000120948	ENSG00000120948	TARDBP	23435	TAR DNA binding protein [Source:HGNC Symbol;Acc:HGNC:11571]	-1.82974	1.07985	-1.21197	0.240136	0.947736	-4.59387	-1.82974	-1.21197	0.240136	0.947736	-4.59387	3.50588	-0.645703	4.11058	-0.645703	6.19835	3.71395	-0.645703	3.64137	-0.645703	-0.645703	-0.645703	-0.645703	3.89273
ENSG00000009724	ENSG00000009724	ENSG00000009724	MASP2	10747	MBL associated serine protease 2 [Source:HGNC Symbol;Acc:HGNC:6902]	1.78847	1.94384	1.31517	0.203346	0.947736	-4.59348	1.78847	1.31517	0.203346	0.947736	-4.59348	4.63548	1.49943	-0.645703	3.03902	-0.645703	4.60178	-0.645703	4.43126	-0.645703	3.10336	6.52245	0.198167	5.35051
ENSG00000171824	ENSG00000171824	ENSG00000171824	EXOSC10	5394	exosome component 10 [Source:HGNC Symbol;Acc:HGNC:9138]	-1.02994	5.59301	-0.791029	0.438217	0.947736	-4.59598	-1.02994	-0.791029	0.438217	0.947736	-4.59598	4.69991	7.35451	7.05891	0.927926	5.49236	4.87716	7.35973	4.9657	6.23399	2.80801	9.88339	4.93615	6.33916
ENSG00000284646	ENSG00000284646	ENSG00000284646	NA	NA	novel transcript	-2.57069	-0.965343	-1.87538	0.0759328	0.947736	-4.58784	-2.57069	-1.87538	0.0759328	0.947736	-4.58784	-0.645703	-0.645703	-0.645703	-0.645703	-0.645703	-0.645703	-0.645703	1.41171	2.42026	-0.645703	-0.645703	-0.645703	5.54432
ENSG00000204624	ENSG00000204624	ENSG00000204624	DISP3	57540	dispatched RND transporter family member 3 [Source:HGNC Symbol;Acc:HGNC:29251]	-1.39041	3.03883	-0.894096	0.382271	0.947736	-4.59567	-1.39041	-0.894096	0.382271	0.947736	-4.59567	5.03012	5.86443	1.74298	-0.645703	2.6062	5.48856	2.73587	4.84043	-0.645703	0.225912	3.61399	7.42505	3.05492
ENSG00000235643	ENSG00000235643	ENSG00000235643	LINC01647	101929181	long intergenic non-protein coding RNA 1647 [Source:HGNC Symbol;Acc:HGNC:52434]	-1.2239	-0.220889	-0.985061	0.336373	0.947736	-4.59521	-1.2239	-0.985061	0.336373	0.947736	-4.59521	2.8726	-0.645703	-0.645703	-0.645703	-0.645703	2.85977	1.40417	3.34602	-0.645703	-0.645703	-0.645703	-0.645703	1.74273
ENSG00000284708	ENSG00000284708	ENSG00000284708	NA	NA	novel transcript	-2.31099	1.25493	-1.86685	0.076667	0.947736	-4.5891	-2.31099	-1.86685	0.076667	0.947736	-4.5891	3.01446	4.23829	1.90077	-0.645703	-0.645703	0.827014	2.50026	4.22396	0.51072	1.15716	0.498584	-0.645703	4.24144
ENSG00000116661	ENSG00000116661	ENSG00000116661	FBXO2	26232	F-box protein 2 [Source:HGNC Symbol;Acc:HGNC:13581]	-1.46453	4.82609	-0.985693	0.336071	0.947736	-4.59518	-1.46453	-0.985693	0.336071	0.947736	-4.59518	4.56035	5.26928	7.34983	-0.645703	6.04519	3.03645	5.38517	4.27864	7.5272	5.53132	6.1662	2.51596	6.08001
ENSG00000132879	ENSG00000132879	ENSG00000132879	FBXO44	93611	F-box protein 44 [Source:HGNC Symbol;Acc:HGNC:24847]	-1.58031	4.08087	-1.12828	0.272908	0.947736	-4.59441	-1.58031	-1.12828	0.272908	0.947736	-4.59441	3.94448	5.89127	6.96375	-0.645703	5.87382	3.71395	7.47816	3.60759	0.51072	2.28743	5.35293	4.73065	4.03851
ENSG00000116663	ENSG00000116663	ENSG00000116663	FBXO6	26270	F-box protein 6 [Source:HGNC Symbol;Acc:HGNC:13585]	-0.913508	-0.407146	-0.620187	0.54238	0.947736	-4.59694	-0.913508	-0.620187	0.54238	0.947736	-4.59694	2.5696	3.57827	4.5524	-0.645703	-0.645703	-0.645703	-0.645703	1.69513	-0.645703	-0.645703	-0.645703	-0.645703	-0.645703
ENSG00000162490	ENSG00000162490	ENSG00000162490	DRAXIN	374946	dorsal inhibitory axon guidance protein [Source:HGNC Symbol;Acc:HGNC:25054]	-2.01276	2.80675	-1.28438	0.214192	0.947736	-4.59347	-2.01276	-1.28438	0.214192	0.947736	-4.59347	4.80128	1.06897	-0.645703	0.927926	7.70127	4.23239	2.50026	5.79828	-0.645703	3.10336	-0.645703	6.0483	5.96486
ENSG00000177674	ENSG00000177674	ENSG00000177674	AGTRAP	57085	angiotensin II receptor associated protein [Source:HGNC Symbol;Acc:HGNC:13539]	-2.23675	0.911491	-2.00065	0.0592037	0.947736	-4.58782	-2.23675	-2.00065	0.0592037	0.947736	-4.58782	2.10327	4.21014	-0.645703	-0.645703	2.93471	4.61298	-0.645703	4.15548	-0.645703	-0.645703	-0.645703	-0.645703	4.90546
ENSG00000215910	ENSG00000215910	ENSG00000215910	C1orf167	284498	chromosome 1 open reading frame 167 [Source:HGNC Symbol;Acc:HGNC:25262]	-1.53479	1.93073	-1.07311	0.296441	0.947736	-4.59471	-1.53479	-1.07311	0.296441	0.947736	-4.59471	4.06895	5.82784	-0.645703	-0.645703	6.59677	3.58345	-0.645703	3.79933	-0.645703	1.15716	-0.645703	4.0787	3.30594
ENSG00000120937	ENSG00000120937	ENSG00000120937	NPPB	4879	natriuretic peptide B [Source:HGNC Symbol;Acc:HGNC:7940]	-1.93075	0.296193	-1.75895	0.0938926	0.947736	-4.58988	-1.93075	-1.75895	0.0938926	0.947736	-4.58988	3.05881	3.99603	-0.645703	-0.645703	3.13977	1.22739	-0.645703	4.0588	-0.645703	-0.645703	-0.645703	-0.645703	0.396218
ENSG00000285646	ENSG00000285646	ENSG00000285646	NA	NA	novel transcript	-1.19338	0.47281	-1.00959	0.324763	0.947736	-4.59507	-1.19338	-1.00959	0.324763	0.947736	-4.59507	2.44147	0.00556969	-0.645703	-0.645703	3.57628	3.83361	-0.645703	1.98549	0.51072	-0.645703	-0.645703	-0.645703	4.75687
ENSG00000116685	ENSG00000116685	ENSG00000116685	KIAA2013	90231	KIAA2013 [Source:HGNC Symbol;Acc:HGNC:28513]	-1.58591	2.06214	-1.13889	0.26867	0.947736	-4.5943	-1.58591	-1.13889	0.26867	0.947736	-4.5943	3.53756	4.88017	2.85119	-0.645703	5.92093	5.10831	-0.645703	4.00792	-0.645703	1.71846	-0.645703	-0.645703	5.59906
ENSG00000083444	ENSG00000083444	ENSG00000083444	PLOD1	5351	procollagen-lysine,2-oxoglutarate 5-dioxygenase 1 [Source:HGNC Symbol;Acc:HGNC:9081]	-1.85878	3.26683	-1.16736	0.257269	0.947736	-4.59418	-1.85878	-1.16736	0.257269	0.947736	-4.59418	4.7069	1.97135	4.66669	-0.645703	4.08649	5.95673	6.8463	5.18768	-0.645703	0.225912	4.47905	2.38176	4.98983
ENSG00000116688	ENSG00000116688	ENSG00000116688	MFN2	9927	mitofusin 2 [Source:HGNC Symbol;Acc:HGNC:16877]	1.21399	3.97734	0.654865	0.520274	0.947736	-4.59639	1.21399	0.654865	0.520274	0.947736	-4.59639	5.04122	4.02863	5.2542	2.50909	3.0746	6.27833	-0.645703	5.33944	-0.645703	6.40875	7.90506	2.75187	5.75788
ENSG00000116691	ENSG00000116691	ENSG00000116691	MIIP	60672	migration and invasion inhibitory protein [Source:HGNC Symbol;Acc:HGNC:25715]	-1.63305	0.699369	-1.34349	0.194173	0.947736	-4.593	-1.63305	-1.34349	0.194173	0.947736	-4.593	4.06895	1.30019	-0.645703	-0.645703	3.00635	1.44345	-0.645703	4.41182	-0.645703	0.225912	-0.645703	2.51596	0.821548
ENSG00000120949	ENSG00000120949	ENSG00000120949	TNFRSF8	943	TNF receptor superfamily member 8 [Source:HGNC Symbol;Acc:HGNC:11923]	-0.828815	1.01228	-0.72138	0.479033	0.947736	-4.59659	-0.828815	-0.72138	0.479033	0.947736	-4.59659	4.83355	0.793473	0.498679	-0.645703	-0.645703	4.6569	-0.645703	4.45044	-0.645703	1.93402	-0.645703	-0.645703	5.9544
ENSG00000285604	ENSG00000285604	ENSG00000285604	NA	NA	novel transcript, antisense to TNFRSF8	-1.45292	-0.000870725	-1.06306	0.300844	0.947736	-4.59476	-1.45292	-1.06306	0.300844	0.947736	-4.59476	1.6607	-0.645703	-0.645703	-0.645703	7.19589	0.270942	-0.645703	1.15535	-0.645703	-0.645703	-0.645703	-0.645703	4.41931
ENSG00000048707	ENSG00000048707	ENSG00000048707	VPS13D	55187	vacuolar protein sorting 13 homolog D [Source:HGNC Symbol;Acc:HGNC:23595]	-1.59925	4.76773	-1.00683	0.326458	0.947736	-4.5951	-1.59925	-1.00683	0.326458	0.947736	-4.5951	6.79277	5.86443	5.06708	-0.645703	4.73986	6.64294	5.03381	6.48275	3.88554	7.75104	-0.645703	5.74085	6.14585
ENSG00000162496	ENSG00000162496	ENSG00000162496	DHRS3	9249	dehydrogenase/reductase 3 [Source:HGNC Symbol;Acc:HGNC:17693]	-1.28637	0.934673	-1.09189	0.287874	0.947736	-4.59458	-1.28637	-1.09189	0.287874	0.947736	-4.59458	3.28099	-0.645703	-0.645703	-0.645703	4.9543	3.9441	-0.645703	4.38216	0.51072	1.46494	-0.645703	-0.645703	4.17091
ENSG00000288927	ENSG00000288927	ENSG00000288927	NA	NA	novel transcript	1.12159	-0.852219	0.931662	0.362633	0.947736	-4.59552	1.12159	0.931662	0.362633	0.947736	-4.59552	3.01446	-0.645703	-0.645703	-0.645703	-0.645703	4.06315	-0.645703	1.05866	-0.645703	-0.645703	-0.645703	-0.645703	-0.645703
ENSG00000272482	ENSG00000272482	ENSG00000272482	NA	NA	NA	-2.93424	-0.14448	-2.02062	0.0573956	0.947736	-4.58689	-2.93424	-2.02062	0.0573956	0.947736	-4.58689	-0.645703	-0.645703	-0.645703	-0.645703	5.64606	2.70099	-0.645703	3.42572	-0.645703	-0.645703	-0.645703	-0.645703	3.70581
ENSG00000204518	ENSG00000204518	ENSG00000204518	AADACL4	343066	arylacetamide deacetylase like 4 [Source:HGNC Symbol;Acc:HGNC:32038]	-0.883137	-0.00394011	-0.797372	0.434609	0.947736	-4.59621	-0.883137	-0.797372	0.434609	0.947736	-4.59621	3.75532	-0.645703	-0.645703	-0.645703	-0.645703	3.88992	-0.645703	3.60759	-0.645703	-0.645703	-0.645703	-0.645703	4.37293
ENSG00000116721	ENSG00000116721	ENSG00000116721	PRAMEF1	65121	PRAME family member 1 [Source:HGNC Symbol;Acc:HGNC:28840]	-0.776229	0.509903	-0.723512	0.477751	0.947736	-4.59654	-0.776229	-0.723512	0.477751	0.947736	-4.59654	3.78202	0.00556969	-0.645703	-0.645703	3.71103	3.38879	-0.645703	2.89242	-0.645703	0.225912	-0.645703	-0.645703	3.16788
ENSG00000274764	ENSG00000274764	ENSG00000274764	PRAMEF27	101929983	PRAME family member 27 [Source:HGNC Symbol;Acc:HGNC:51234]	1.37061	-0.730625	0.987983	0.33537	0.947736	-4.5952	1.37061	0.987983	0.33537	0.947736	-4.5952	2.30084	-0.645703	-0.645703	-0.645703	-0.645703	-0.645703	-0.645703	-0.107889	-0.645703	-0.645703	5.20947	-0.645703	2.30043
ENSG00000277058	ENSG00000277058	ENSG00000277058	HNRNPCL3	649330	heterogeneous nuclear ribonucleoprotein C like 3 [Source:HGNC Symbol;Acc:HGNC:51235]	-1.23722	-0.950213	-1.27448	0.217117	0.947736	-4.59317	-1.23722	-1.27448	0.217117	0.947736	-4.59317	0.0251124	1.67446	-0.645703	-0.645703	0.0404733	-0.271741	-0.645703	0.84337	-0.645703	-0.645703	-0.645703	-0.645703	0.821548
ENSG00000236179	ENSG00000236179	ENSG00000236179	PRAMEF35P	NA	PRAME family member 35, pseudogene [Source:HGNC Symbol;Acc:HGNC:51896]	-0.835692	-0.835907	-0.660039	0.516766	0.947736	-4.5968	-0.835692	-0.660039	0.516766	0.947736	-4.5968	3.64328	-0.645703	-0.645703	-0.645703	-0.645703	-0.645703	-0.645703	1.33122	-0.645703	-0.645703	-0.645703	-0.645703	3.51968
ENSG00000275774	ENSG00000275774	ENSG00000275774	HNRNPCL2	440563	heterogeneous nuclear ribonucleoprotein C like 2 [Source:HGNC Symbol;Acc:HGNC:48813]	-1.14232	-0.794789	-0.921714	0.367674	0.947736	-4.59556	-1.14232	-0.921714	0.367674	0.947736	-4.59556	3.24306	-0.645703	-0.645703	-0.645703	-0.645703	-0.645703	-0.645703	1.9319	-0.645703	-0.645703	-0.645703	-0.645703	3.73055
ENSG00000279804	ENSG00000279804	ENSG00000279804	PRAMEF18	391003	PRAME family member 18 [Source:HGNC Symbol;Acc:HGNC:30693]	-1.07558	0.613923	-0.991989	0.333065	0.947736	-4.59517	-1.07558	-0.991989	0.333065	0.947736	-4.59517	4.43977	2.77375	-0.645703	-0.645703	1.90817	3.3625	-0.645703	2.83519	-0.645703	-0.645703	-0.645703	-0.645703	3.87065
ENSG00000250894	ENSG00000250894	ENSG00000250894	PRAMEF31P	NA	PRAME family member 31, pseudogene [Source:HGNC Symbol;Acc:HGNC:51893]	-1.47061	-0.344185	-1.33952	0.19544	0.947736	-4.59295	-1.47061	-1.33952	0.19544	0.947736	-4.59295	1.71713	-0.645703	-0.645703	-0.645703	-0.645703	3.13293	-0.645703	4.402	-0.645703	-0.645703	-0.645703	-0.645703	2.30043
ENSG00000228229	ENSG00000228229	ENSG00000228229	NA	NA	novel transcript	-0.828922	-0.792412	-0.729021	0.474448	0.947736	-4.59649	-0.828922	-0.729021	0.474448	0.947736	-4.59649	2.33731	-0.645703	-0.645703	-0.645703	-0.645703	1.22739	-0.645703	3.76909	-0.645703	-0.645703	-0.645703	-0.645703	-0.209553
ENSG00000204481	ENSG00000204481	ENSG00000204481	PRAMEF14	729528	PRAME family member 14 [Source:HGNC Symbol;Acc:HGNC:13576]	-1.20437	-0.0502002	-1.18835	0.248631	0.947736	-4.59399	-1.20437	-1.18835	0.248631	0.947736	-4.59399	1.92308	2.32637	-0.645703	-0.645703	0.503574	2.2051	-0.645703	2.1819	-0.645703	-0.645703	-0.645703	-0.645703	2.30043
ENSG00000204479	ENSG00000204479	ENSG00000204479	PRAMEF17	391004	PRAME family member 17 [Source:HGNC Symbol;Acc:HGNC:29485]	2.1362	1.19864	1.2087	0.241358	0.947736	-4.59411	2.1362	1.2087	0.241358	0.947736	-4.59411	3.71432	-0.645703	-0.645703	9.20919	0.0404733	4.11131	-0.645703	1.48795	0.51072	-0.645703	-0.645703	5.65618	1.74273
ENSG00000204478	ENSG00000204478	ENSG00000204478	PRAMEF20	645425	PRAME family member 20 [Source:HGNC Symbol;Acc:HGNC:25224]	-1.5149	0.397518	-1.35009	0.192085	0.947736	-4.59293	-1.5149	-1.35009	0.192085	0.947736	-4.59293	3.457	4.29299	-0.645703	-0.645703	-0.645703	2.89688	-0.645703	3.4062	-0.645703	-0.645703	-0.645703	-0.645703	4.44942
ENSG00000215909	ENSG00000215909	ENSG00000215909	BRWD1P1	NA	bromodomain and WD repeat domain containing 1 pseudogene 1 [Source:HGNC Symbol;Acc:HGNC:51528]	2.49114	-1.0729	1.96835	0.063097	0.947736	-4.58759	2.49114	1.96835	0.063097	0.947736	-4.58759	2.92146	2.61105	-0.645703	-0.645703	-0.645703	1.10587	-0.645703	-0.645703	-0.645703	-0.645703	-0.645703	-0.645703	-0.645703
ENSG00000162493	ENSG00000162493	ENSG00000162493	PDPN	10630	podoplanin [Source:HGNC Symbol;Acc:HGNC:29602]	-1.57579	0.953673	-1.44105	0.165059	0.947736	-4.59227	-1.57579	-1.44105	0.165059	0.947736	-4.59227	4.87134	2.61105	-0.645703	-0.645703	3.4789	3.1637	-0.645703	3.95517	-0.645703	-0.645703	-0.645703	-0.645703	5.31824
ENSG00000289380	ENSG00000289380	ENSG00000289380	NA	NA	novel transcript, sense intronic to PRDM2	-2.09186	-0.288871	-1.70116	0.104424	0.947736	-4.58985	-2.09186	-1.70116	0.104424	0.947736	-4.58985	0.481233	5.0486	-0.645703	-0.645703	0.0404733	-0.645703	-0.645703	2.13524	-0.645703	0.765408	-0.645703	-0.645703	2.23279
ENSG00000189337	ENSG00000189337	ENSG00000189337	KAZN	23254	kazrin, periplakin interacting protein [Source:HGNC Symbol;Acc:HGNC:29173]	-1.66354	6.27467	-1.2422	0.228547	0.947736	-4.59391	-1.66354	-1.2422	0.228547	0.947736	-4.59391	6.2985	6.46212	9.14921	-0.645703	7.80033	5.12405	7.24031	6.10104	8.44239	5.21848	6.76752	7.44201	6.27756
ENSG00000234593	ENSG00000234593	ENSG00000234593	KAZN-AS1	NA	KAZN antisense RNA 1 [Source:HGNC Symbol;Acc:HGNC:53610]	-1.65739	1.17527	-1.43674	0.166268	0.947736	-4.59226	-1.65739	-1.43674	0.166268	0.947736	-4.59226	5.00201	1.30019	-0.645703	-0.645703	5.80518	3.92627	-0.645703	4.34164	-0.645703	-0.645703	-0.645703	-0.645703	5.98041
ENSG00000204464	ENSG00000204464	ENSG00000204464	TMEM51-AS2	727684	TMEM51 antisense RNA 2 [Source:HGNC Symbol;Acc:HGNC:32332]	-1.32867	-1.17374	-1.10188	0.283646	0.947736	-4.59444	-1.32867	-1.10188	0.283646	0.947736	-4.59444	-0.645703	-0.645703	-0.645703	-0.645703	-0.645703	-0.645703	-0.645703	0.84337	-0.645703	2.43621	-0.645703	-0.645703	3.1312
ENSG00000278480	ENSG00000278480	ENSG00000278480	ZBTB2P1	NA	ZBTB2 pseudogene 1 [Source:HGNC Symbol;Acc:HGNC:54544]	1.01204	-0.956173	0.896864	0.380471	0.947736	-4.59572	1.01204	0.896864	0.380471	0.947736	-4.59572	1.266	-0.645703	-0.645703	-0.645703	-0.645703	0.664366	-0.645703	1.24596	-0.645703	2.57108	-0.645703	-0.645703	-0.645703
ENSG00000228140	ENSG00000228140	ENSG00000228140	EFHD2-AS1	NA	EFHD2 antisense RNA 1 [Source:HGNC Symbol;Acc:HGNC:55801]	-1.85991	1.10093	-1.57286	0.131452	0.947736	-4.59126	-1.85991	-1.57286	0.131452	0.947736	-4.59126	4.64279	6.52631	0.0371012	-0.645703	-0.645703	5.42011	-0.645703	5.12937	-0.645703	-0.645703	-0.645703	-0.645703	4.1343
ENSG00000162438	ENSG00000162438	ENSG00000162438	CTRC	11330	chymotrypsin C [Source:HGNC Symbol;Acc:HGNC:2523]	-1.89009	1.38314	-1.53496	0.140477	0.947736	-4.59154	-1.89009	-1.53496	0.140477	0.947736	-4.59154	3.33609	1.30019	1.36375	1.66261	0.853589	5.16265	2.21851	4.33133	0.51072	-0.645703	-0.645703	-0.645703	3.99834
ENSG00000215704	ENSG00000215704	ENSG00000215704	CELA2B	51032	chymotrypsin like elastase 2B [Source:HGNC Symbol;Acc:HGNC:29995]	-1.90824	-0.185233	-1.30772	0.206313	0.947736	-4.59308	-1.90824	-1.30772	0.206313	0.947736	-4.59308	-0.165802	-0.645703	-0.645703	-0.645703	-0.645703	4.18817	2.50026	2.2709	-0.645703	-0.645703	-0.645703	-0.645703	5.04017
ENSG00000116771	ENSG00000116771	ENSG00000116771	AGMAT	79814	agmatinase [Source:HGNC Symbol;Acc:HGNC:18407]	-0.775321	1.23373	-0.648133	0.524278	0.947736	-4.59684	-0.775321	-0.648133	0.524278	0.947736	-4.59684	5.27535	1.49943	0.847827	-0.645703	4.9543	3.43997	-0.645703	3.95517	-0.645703	1.71846	-0.645703	-0.645703	1.92521
ENSG00000237301	ENSG00000237301	ENSG00000237301	NA	NA	novel transcript	-2.26005	1.08915	-1.80551	0.0860864	0.947736	-4.58958	-2.26005	-1.80551	0.0860864	0.947736	-4.58958	3.29959	2.32637	2.29123	-0.645703	5.60049	1.54044	-0.645703	3.5554	-0.645703	-0.645703	-0.645703	-0.645703	4.59121
ENSG00000162460	ENSG00000162460	ENSG00000162460	TMEM82	388595	transmembrane protein 82 [Source:HGNC Symbol;Acc:HGNC:32350]	2.12015	-0.780423	1.41518	0.172929	0.947736	-4.59246	2.12015	1.41518	0.172929	0.947736	-4.59246	1.77144	-0.645703	-0.645703	-0.645703	-0.645703	4.24683	-0.645703	-0.645703	-0.645703	-0.645703	-0.645703	-0.645703	3.46178
ENSG00000224321	ENSG00000224321	ENSG00000224321	RPL12P14	NA	ribosomal protein L12 pseudogene 14 [Source:HGNC Symbol;Acc:HGNC:36495]	-2.26283	-0.448804	-1.45728	0.161099	0.947736	-4.59164	-2.26283	-1.45728	0.161099	0.947736	-4.59164	-0.645703	4.21014	-0.645703	-0.645703	5.10876	-0.645703	-0.645703	2.1819	-0.645703	2.28743	-0.645703	-0.645703	-0.645703
ENSG00000233954	ENSG00000233954	ENSG00000233954	UQCRHL	440567	ubiquinol-cytochrome c reductase hinge protein like [Source:HGNC Symbol;Acc:HGNC:51714]	1.16234	1.46351	0.623077	0.540518	0.947736	-4.59682	1.16234	0.623077	0.540518	0.947736	-4.59682	2.76963	4.93279	4.81285	7.78439	-0.645703	1.71682	-0.645703	2.3949	-0.645703	-0.645703	0.498584	-0.645703	3.65504
ENSG00000116809	ENSG00000116809	ENSG00000116809	ZBTB17	7709	zinc finger and BTB domain containing 17 [Source:HGNC Symbol;Acc:HGNC:12936]	-1.77733	4.23455	-1.20093	0.24429	0.947736	-4.59381	-1.77733	-1.20093	0.24429	0.947736	-4.59381	4.9617	7.09067	7.94428	-0.645703	8.13997	-0.645703	7.0348	4.74267	4.09899	4.37795	9.07025	-0.645703	3.8023
ENSG00000224966	ENSG00000224966	ENSG00000224966	TBC1D3P6	NA	TBC1 domain family member 3 pseudogene 6 [Source:HGNC Symbol;Acc:HGNC:43568]	5.63115	-0.518057	3.91311	0.000863269	0.947736	-4.57651	5.63115	3.91311	0.000863269	0.947736	-4.57651	4.65728	-0.645703	-0.645703	3.7304	-0.645703	3.88992	-0.645703	-0.645703	-0.645703	1.15716	-0.645703	-0.645703	-0.645703
ENSG00000173641	ENSG00000173641	ENSG00000173641	HSPB7	27129	heat shock protein family B (small) member 7 [Source:HGNC Symbol;Acc:HGNC:5249]	-1.02317	1.00128	-0.722455	0.478667	0.947736	-4.59651	-1.02317	-0.722455	0.478667	0.947736	-4.59651	3.05881	5.75177	-0.645703	-0.645703	2.77978	4.78119	-0.645703	1.48795	0.51072	-0.645703	-0.645703	2.85678	0.624501
ENSG00000186510	ENSG00000186510	ENSG00000186510	CLCNKA	1187	chloride voltage-gated channel Ka [Source:HGNC Symbol;Acc:HGNC:2026]	-1.49257	2.2112	-1.17826	0.252537	0.947736	-4.59405	-1.49257	-1.17826	0.252537	0.947736	-4.59405	4.05807	4.2659	-0.645703	-0.645703	5.24827	5.16265	0.716259	4.6378	-0.645703	3.5578	-0.645703	2.51596	4.79255
ENSG00000184908	ENSG00000184908	ENSG00000184908	CLCNKB	1188	chloride voltage-gated channel Kb [Source:HGNC Symbol;Acc:HGNC:2027]	-2.85008	1.87331	-1.4504	0.162985	0.947736	-4.59219	-2.85008	-1.4504	0.162985	0.947736	-4.59219	4.78157	2.21746	-0.645703	-0.645703	5.05909	3.99633	6.72835	5.28706	-0.645703	1.15716	-0.645703	-0.645703	3.46178
ENSG00000185519	ENSG00000185519	ENSG00000185519	FAM131C	348487	family with sequence similarity 131 member C [Source:HGNC Symbol;Acc:HGNC:26717]	1.14731	1.07234	0.870524	0.394353	0.947736	-4.59579	1.14731	0.870524	0.394353	0.947736	-4.59579	3.87176	0.793473	3.3661	-0.645703	0.0404733	4.27529	-0.645703	2.74485	-0.645703	-0.645703	6.98577	-0.645703	0.821548
ENSG00000142627	ENSG00000142627	ENSG00000142627	EPHA2	1969	EPH receptor A2 [Source:HGNC Symbol;Acc:HGNC:3386]	-1.0001	0.883977	-0.915916	0.370634	0.947736	-4.59561	-1.0001	-0.915916	0.370634	0.947736	-4.59561	3.457	2.21746	-0.645703	-0.645703	-0.645703	5.57123	-0.645703	4.8549	-0.645703	2.43621	-0.645703	-0.645703	4.44942
ENSG00000227959	ENSG00000227959	ENSG00000227959	EPHA2-AS1	NA	EPHA2 antisense RNA 1 [Source:HGNC Symbol;Acc:HGNC:40216]	1.52063	-0.0478145	1.01826	0.321131	0.947736	-4.59502	1.52063	1.01826	0.321131	0.947736	-4.59502	3.85928	2.42764	-0.645703	-0.645703	-0.645703	-0.645703	-0.645703	1.33122	-0.645703	4.92305	0.498584	1.66879	-0.645703
ENSG00000224621	ENSG00000224621	ENSG00000224621	NA	NA	novel transcript	2.78838	-0.568493	2.00594	0.0589996	0.947736	-4.58792	2.78838	2.00594	0.0589996	0.947736	-4.58792	3.31795	-0.645703	0.0371012	-0.645703	-0.645703	1.71682	-0.645703	-0.645703	-0.645703	2.28743	-0.645703	-0.645703	1.74273
ENSG00000288398	ENSG00000288398	ENSG00000288398	NA	NA	novel transcript	-2.43563	1.84982	-1.44694	0.16394	0.947736	-4.59234	-2.43563	-1.44694	0.16394	0.947736	-4.59234	2.22503	4.80687	2.59821	-0.645703	5.23342	3.81434	4.7939	2.03715	-0.645703	0.225912	-0.645703	-0.645703	4.87251
ENSG00000132881	ENSG00000132881	ENSG00000132881	CPLANE2	79363	ciliogenesis and planar polarity effector complex subunit 2 [Source:HGNC Symbol;Acc:HGNC:28127]	-1.20176	-0.0213839	-0.725878	0.476613	0.947736	-4.59647	-1.20176	-0.725878	0.476613	0.947736	-4.59647	3.47348	-0.645703	-0.645703	-0.645703	-0.645703	2.93306	4.1459	1.98549	-0.645703	-0.645703	-0.645703	-0.645703	2.23279
ENSG00000233929	ENSG00000233929	ENSG00000233929	MT1XP1	NA	metallothionein 1X pseudogene 1 [Source:HGNC Symbol;Acc:HGNC:7442]	-0.779381	-0.33814	-0.711697	0.48488	0.947736	-4.59666	-0.779381	-0.711697	0.48488	0.947736	-4.59666	0.481233	2.09965	-0.645703	-0.645703	2.299	1.33946	-0.645703	0.282984	-0.645703	-0.645703	-0.645703	-0.645703	2.23279
ENSG00000037637	ENSG00000037637	ENSG00000037637	FBXO42	54455	F-box protein 42 [Source:HGNC Symbol;Acc:HGNC:29249]	1.20471	3.52962	0.677861	0.505896	0.947736	-4.59678	1.20471	0.677861	0.505896	0.947736	-4.59678	5.51703	5.29631	6.02782	-0.645703	5.77473	3.693	-0.645703	5.5273	-0.645703	6.12066	10.1374	-0.645703	3.01521
ENSG00000055070	ENSG00000055070	ENSG00000055070	SZRD1	26099	SUZ RNA binding domain containing 1 [Source:HGNC Symbol;Acc:HGNC:30232]	-1.3878	1.08951	-0.95746	0.350161	0.947736	-4.59537	-1.3878	-0.95746	0.350161	0.947736	-4.59537	4.81427	-0.645703	2.04299	-0.645703	-0.645703	4.93182	2.50026	4.62941	-0.645703	1.71846	-0.645703	-0.645703	4.2066
ENSG00000187144	ENSG00000187144	ENSG00000187144	SPATA21	374955	spermatogenesis associated 21 [Source:HGNC Symbol;Acc:HGNC:28026]	-1.3395	1.51876	-1.24269	0.22837	0.947736	-4.59354	-1.3395	-1.24269	0.22837	0.947736	-4.59354	4.30818	3.17424	-0.645703	-0.645703	3.13977	4.06315	-0.645703	5.35988	-0.645703	3.62135	-0.645703	-0.645703	5.12656
ENSG00000157191	ENSG00000157191	ENSG00000157191	NECAP2	55707	NECAP endocytosis associated 2 [Source:HGNC Symbol;Acc:HGNC:25528]	-1.59896	1.30001	-1.47445	0.155942	0.947736	-4.59181	-1.59896	-1.47445	0.155942	0.947736	-4.59181	3.56857	1.83053	0.0371012	-0.645703	0.853589	5.65485	-0.645703	6.15465	-0.645703	2.91333	-0.645703	-0.645703	3.89273
ENSG00000226029	ENSG00000226029	ENSG00000226029	LINC01772	107984921	long intergenic non-protein coding RNA 1772 [Source:HGNC Symbol;Acc:HGNC:52562]	-2.31513	1.02694	-1.578	0.130794	0.947736	-4.5914	-2.31513	-1.578	0.130794	0.947736	-4.5914	2.06029	1.49943	4.29247	-0.645703	-0.645703	4.12701	4.06168	2.1819	2.61783	-0.645703	-0.645703	-0.645703	1.83685
ENSG00000290842	ENSG00000290842	ENSG00000290842	NA	114819	CROCC pseudogene 3 [Source:NCBI gene (formerly Entrezgene);Acc:114819]	-2.39005	2.26719	-1.95611	0.0645777	0.947736	-4.58903	-2.39005	-1.95611	0.0645777	0.947736	-4.58903	2.53862	2.52226	3.25356	-0.645703	3.52841	3.99633	3.27393	3.21756	2.19127	2.6944	-0.645703	1.11327	4.22413
ENSG00000233421	ENSG00000233421	ENSG00000233421	LINC01783	100132147	long intergenic non-protein coding RNA 1783 [Source:HGNC Symbol;Acc:HGNC:52573]	-1.68767	0.0842635	-1.41718	0.171835	0.947736	-4.59247	-1.68767	-1.41718	0.171835	0.947736	-4.59247	3.67212	-0.645703	-0.645703	-0.645703	5.29193	0.664366	-0.645703	3.81421	-0.645703	-0.645703	-0.645703	-0.645703	1.74273
ENSG00000236698	ENSG00000236698	ENSG00000236698	EIF1AXP1	NA	EIF1AX pseudogene 1 [Source:HGNC Symbol;Acc:HGNC:19900]	-1.37653	-1.20794	-1.24993	0.225768	0.947736	-4.59344	-1.37653	-1.24993	0.225768	0.947736	-4.59344	0.926334	-0.645703	-0.645703	-0.645703	-0.645703	-0.645703	-0.645703	2.1819	-0.645703	-0.645703	-0.645703	-0.645703	1.14962
ENSG00000290851	ENSG00000290851	ENSG00000290851	NA	NA	novel transcript	-0.711976	-0.0393432	-0.628166	0.53701	0.947736	-4.59687	-0.711976	-0.628166	0.53701	0.947736	-4.59687	4.52127	2.52226	-0.645703	-0.645703	-0.645703	1.22739	-0.645703	2.08703	-0.645703	-0.645703	-0.645703	-0.645703	2.97437
ENSG00000238142	ENSG00000238142	ENSG00000238142	NA	105376805	novel transcript	-1.95805	0.286574	-1.749	0.0956383	0.947736	-4.5899	-1.95805	-1.749	0.0956383	0.947736	-4.5899	1.54075	2.77375	-0.645703	-0.645703	4.87996	1.71682	-0.645703	3.14876	-0.645703	-0.645703	-0.645703	-0.645703	1.41673
ENSG00000117122	ENSG00000117122	ENSG00000117122	MFAP2	4237	microfibril associated protein 2 [Source:HGNC Symbol;Acc:HGNC:7033]	-2.06691	0.720525	-1.62879	0.119023	0.947736	-4.59069	-2.06691	-1.62879	0.119023	0.947736	-4.59069	0.720881	4.58371	-0.645703	-0.645703	-0.645703	3.22335	-0.645703	5.18196	-0.645703	3.10336	-0.645703	-0.645703	4.49344
ENSG00000159363	ENSG00000159363	ENSG00000159363	ATP13A2	23400	ATPase cation transporting 13A2 [Source:HGNC Symbol;Acc:HGNC:30213]	-1.20709	4.60852	-0.84769	0.406764	0.947736	-4.59582	-1.20709	-0.84769	0.406764	0.947736	-4.59582	5.24688	6.37605	4.87123	-0.645703	6.44389	4.34409	7.2307	4.56046	5.45438	4.0017	7.1753	0.198167	5.45809
ENSG00000117118	ENSG00000117118	ENSG00000117118	SDHB	6390	succinate dehydrogenase complex iron sulfur subunit B [Source:HGNC Symbol;Acc:HGNC:10681]	-1.7676	-0.00341945	-1.30246	0.20786	0.947736	-4.59327	-1.7676	-1.30246	0.20786	0.947736	-4.59327	4.24241	-0.645703	-0.645703	-0.645703	1.57279	-0.645703	-0.645703	2.68133	-0.645703	-0.645703	-0.645703	1.88266	4.69539
ENSG00000159339	ENSG00000159339	ENSG00000159339	PADI4	23569	peptidyl arginine deiminase 4 [Source:HGNC Symbol;Acc:HGNC:18368]	-0.916665	1.12157	-0.845868	0.407643	0.947736	-4.59597	-0.916665	-0.845868	0.407643	0.947736	-4.59597	4.06895	0.452653	-0.645703	-0.645703	3.0746	4.12701	-0.645703	4.10795	-0.645703	0.225912	0.498584	1.66879	3.62896
ENSG00000276747	ENSG00000276747	ENSG00000276747	PADI6	353238	peptidyl arginine deiminase 6 [Source:HGNC Symbol;Acc:HGNC:20449]	-1.34595	1.30516	-1.12128	0.275463	0.947736	-4.59441	-1.34595	-1.12128	0.275463	0.947736	-4.59441	4.62815	4.72966	-0.645703	-0.645703	4.89891	5.13961	-0.645703	3.53757	-0.645703	-0.645703	-0.645703	-0.645703	4.87251
ENSG00000236648	ENSG00000236648	ENSG00000236648	LINC02810	NA	long intergenic non-protein coding RNA 2810 [Source:HGNC Symbol;Acc:HGNC:54342]	1.2621	1.45189	0.824515	0.419708	0.947736	-4.59603	1.2621	0.824515	0.419708	0.947736	-4.59603	2.37287	6.07418	-0.645703	-0.645703	-0.645703	2.52254	-0.645703	3.60759	-0.645703	5.27885	6.31381	-0.645703	2.93235
ENSG00000284653	ENSG00000284653	ENSG00000284653	NA	NA	novel transcript	-1.82054	1.17012	-1.00908	0.325404	0.947736	-4.59508	-1.82054	-1.00908	0.325404	0.947736	-4.59508	3.93261	-0.645703	5.79635	-0.645703	-0.645703	4.28932	-0.645703	3.70664	-0.645703	-0.645703	-0.645703	4.42422	4.40402
ENSG00000261781	ENSG00000261781	ENSG00000261781	LINC01654	101927876	long intergenic non-protein coding RNA 1654 [Source:HGNC Symbol;Acc:HGNC:52442]	-1.45533	0.0449755	-1.38795	0.180437	0.947736	-4.59266	-1.45533	-1.38795	0.180437	0.947736	-4.59266	2.82204	1.06897	0.0371012	-0.645703	-0.645703	2.47425	-0.645703	3.64137	-0.645703	-0.645703	-0.645703	-0.645703	2.79839
ENSG00000117154	ENSG00000117154	ENSG00000117154	IGSF21	84966	immunoglobin superfamily member 21 [Source:HGNC Symbol;Acc:HGNC:28246]	-1.79375	5.01722	-1.12745	0.273309	0.947736	-4.59456	-1.79375	-1.12745	0.273309	0.947736	-4.59456	5.35309	3.82095	6.89038	-0.645703	6.17522	4.48479	6.8463	5.49995	9.29715	3.42163	4.52825	7.43355	2.48618
ENSG00000280222	ENSG00000280222	ENSG00000280222	NA	NA	TEC	0.685838	6.29429	0.621312	0.541419	0.947736	-4.59684	0.685838	0.621312	0.541419	0.947736	-4.59684	5.8555	6.12029	7.22854	7.63653	6.40466	6.15356	7.09958	5.00515	8.39267	5.25901	6.92277	4.67435	5.20807
ENSG00000179023	ENSG00000179023	ENSG00000179023	KLHDC7A	127707	kelch domain containing 7A [Source:HGNC Symbol;Acc:HGNC:26791]	-1.89133	1.40007	-1.46016	0.159793	0.947736	-4.59217	-1.89133	-1.46016	0.159793	0.947736	-4.59217	3.79518	2.91996	2.68756	-0.645703	3.71103	5.01012	-0.645703	3.92806	-0.645703	-0.645703	-0.645703	-0.645703	4.82736
ENSG00000009709	ENSG00000009709	ENSG00000009709	PAX7	5081	paired box 7 [Source:HGNC Symbol;Acc:HGNC:8621]	-2.22922	1.09893	-1.97434	0.0623278	0.947736	-4.58791	-2.22922	-1.97434	0.0623278	0.947736	-4.58791	4.53703	2.61105	0.0371012	-0.645703	-0.645703	4.03013	0.716259	5.56739	0.51072	0.225912	-0.645703	-0.645703	4.44942
ENSG00000169991	ENSG00000169991	ENSG00000169991	IFFO2	126917	intermediate filament family orphan 2 [Source:HGNC Symbol;Acc:HGNC:27006]	-1.91551	4.60393	-1.46544	0.158362	0.947736	-4.5927	-1.91551	-1.46544	0.158362	0.947736	-4.5927	4.45644	5.0486	5.56835	-0.645703	6.74549	4.69953	4.1459	4.76582	5.79779	1.71846	6.15058	6.4764	5.30183
ENSG00000272084	ENSG00000272084	ENSG00000272084	NA	NA	novel transcript	-1.75429	0.214329	-1.21128	0.240393	0.947736	-4.59385	-1.75429	-1.21128	0.240393	0.947736	-4.59385	1.54075	4.96684	-0.645703	-0.645703	-0.645703	-0.645703	-0.645703	4.37213	-0.645703	4.51811	-0.645703	-0.645703	2.42688
ENSG00000230424	ENSG00000230424	ENSG00000230424	EMC1-AS1	101927895	EMC1 antisense RNA 1 [Source:HGNC Symbol;Acc:HGNC:54050]	-1.36088	-0.0294733	-1.04871	0.30685	0.947736	-4.59485	-1.36088	-1.04871	0.30685	0.947736	-4.59485	3.29959	4.42131	0.498679	0.927926	-0.645703	-0.645703	-0.645703	1.87625	-0.645703	-0.645703	-0.645703	-0.645703	2.97437
ENSG00000053372	ENSG00000053372	ENSG00000053372	MRTO4	51154	MRT4 homolog, ribosome maturation factor [Source:HGNC Symbol;Acc:HGNC:18477]	-0.967178	0.425097	-0.882438	0.388034	0.947736	-4.59576	-0.967178	-0.882438	0.388034	0.947736	-4.59576	4.59841	2.91996	-0.645703	-0.645703	0.0404733	4.79108	-0.645703	3.90043	-0.645703	-0.645703	-0.645703	-0.645703	1.28935
ENSG00000162482	ENSG00000162482	ENSG00000162482	AKR7A3	22977	aldo-keto reductase family 7 member A3 [Source:HGNC Symbol;Acc:HGNC:390]	-1.36131	0.317355	-1.2676	0.219516	0.947736	-4.59345	-1.36131	-1.2676	0.219516	0.947736	-4.59345	3.28099	1.97135	-0.645703	-0.645703	-0.645703	4.91383	-0.645703	4.10795	-0.645703	-0.645703	-0.645703	-0.645703	3.27264
ENSG00000053371	ENSG00000053371	ENSG00000053371	AKR7A2	8574	aldo-keto reductase family 7 member A2 [Source:HGNC Symbol;Acc:HGNC:389]	-1.53951	-0.00998313	-1.40781	0.174556	0.947736	-4.59253	-1.53951	-1.40781	0.174556	0.947736	-4.59253	2.76963	3.53354	-0.645703	-0.645703	-0.645703	2.42429	-0.645703	3.98179	-0.645703	-0.645703	-0.645703	-0.645703	0.994888
ENSG00000040487	ENSG00000040487	ENSG00000040487	SLC66A1	54896	solute carrier family 66 member 1 [Source:HGNC Symbol;Acc:HGNC:26001]	-1.15781	2.40055	-0.857235	0.401481	0.947736	-4.59582	-1.15781	-0.857235	0.401481	0.947736	-4.59582	5.03568	3.85771	4.34834	-0.645703	4.41078	4.52089	3.87691	3.53757	-0.645703	-0.645703	2.59805	0.727091	3.01521
ENSG00000173436	ENSG00000173436	ENSG00000173436	MICOS10	440574	mitochondrial contact site and cristae organizing system subunit 10 [Source:HGNC Symbol;Acc:HGNC:32068]	-0.760361	0.770617	-0.654195	0.520446	0.947736	-4.59682	-0.760361	-0.654195	0.520446	0.947736	-4.59682	4.59841	4.88017	-0.645703	-0.645703	-0.645703	4.37071	-0.645703	3.30446	-0.645703	0.225912	-0.645703	0.198167	2.97437
ENSG00000158748	ENSG00000158748	ENSG00000158748	HTR6	3362	5-hydroxytryptamine receptor 6 [Source:HGNC Symbol;Acc:HGNC:5301]	-2.18904	3.29074	-1.37299	0.185479	0.947736	-4.59279	-2.18904	-1.37299	0.185479	0.947736	-4.59279	4.53703	4.86219	6.78297	-0.645703	6.69218	4.5905	3.546	4.92514	-0.645703	4.13831	-0.645703	2.06887	4.37293
ENSG00000169914	ENSG00000169914	ENSG00000169914	OTUD3	23252	OTU deubiquitinase 3 [Source:HGNC Symbol;Acc:HGNC:29038]	-0.971243	5.43807	-0.728565	0.474721	0.947736	-4.59623	-0.971243	-0.728565	0.474721	0.947736	-4.59623	5.61681	7.08293	8.11706	-0.645703	7.18821	5.27262	7.66813	4.02081	5.50517	3.85079	7.6949	3.94232	5.59906
ENSG00000188784	ENSG00000188784	ENSG00000188784	PLA2G2E	30814	phospholipase A2 group IIE [Source:HGNC Symbol;Acc:HGNC:13414]	-0.969346	-0.425068	-0.771749	0.449295	0.947736	-4.59631	-0.969346	-0.771749	0.449295	0.947736	-4.59631	1.10614	3.33929	-0.645703	-0.645703	-0.645703	3.3625	-0.645703	3.48273	-0.645703	-0.645703	-0.645703	-0.645703	-0.645703
ENSG00000188257	ENSG00000188257	ENSG00000188257	PLA2G2A	5320	phospholipase A2 group IIA [Source:HGNC Symbol;Acc:HGNC:9031]	-1.41803	0.0705921	-1.3352	0.196825	0.947736	-4.59299	-1.41803	-1.3352	0.196825	0.947736	-4.59299	2.7427	0.793473	-0.645703	-0.645703	-0.645703	2.78256	-0.645703	3.32539	-0.645703	-0.645703	-0.645703	-0.645703	5.06954
ENSG00000158786	ENSG00000158786	ENSG00000158786	PLA2G2F	64600	phospholipase A2 group IIF [Source:HGNC Symbol;Acc:HGNC:30040]	0.823769	2.37266	0.628837	0.536635	0.947736	-4.59689	0.823769	0.628837	0.536635	0.947736	-4.59689	6.15777	1.06897	1.56579	-0.645703	1.37046	6.13426	-0.645703	5.45317	-0.645703	2.91333	7.58293	-0.645703	4.59121
ENSG00000227066	ENSG00000227066	ENSG00000227066	NA	NA	novel transcript	-0.731516	0.356426	-0.669726	0.510699	0.947736	-4.59678	-0.731516	-0.669726	0.510699	0.947736	-4.59678	3.31795	1.67446	-0.645703	-0.645703	-0.645703	3.62828	-0.645703	2.54521	-0.645703	0.225912	-0.645703	-0.645703	5.42058
ENSG00000187980	ENSG00000187980	ENSG00000187980	PLA2G2C	391013	phospholipase A2 group IIC [Source:HGNC Symbol;Acc:HGNC:9032]	-1.81782	1.49731	-1.12734	0.273402	0.947736	-4.59444	-1.81782	-1.12734	0.273402	0.947736	-4.59444	1.87429	-0.645703	1.36375	-0.645703	2.85933	4.8009	3.41637	4.67904	-0.645703	5.31774	-0.645703	-0.645703	3.73055
ENSG00000162543	ENSG00000162543	ENSG00000162543	UBXN10	127733	UBX domain protein 10 [Source:HGNC Symbol;Acc:HGNC:26354]	-1.83438	2.26217	-1.16483	0.258266	0.947736	-4.59415	-1.83438	-1.16483	0.258266	0.947736	-4.59415	4.30818	2.21746	-0.645703	-0.645703	6.57337	3.87139	2.21851	3.79933	-0.645703	1.93402	-0.645703	5.87179	4.90546
ENSG00000228105	ENSG00000228105	ENSG00000228105	LINC01757	105376827	long intergenic non-protein coding RNA 1757 [Source:HGNC Symbol;Acc:HGNC:52546]	-0.680343	-0.640781	-0.639322	0.529876	0.947736	-4.59689	-0.680343	-0.639322	0.529876	0.947736	-4.59689	0.606028	-0.645703	-0.645703	-0.645703	-0.645703	2.82168	-0.645703	1.69513	-0.645703	-0.645703	-0.645703	-0.645703	3.16788
ENSG00000284710	ENSG00000284710	ENSG00000284710	NA	NA	novel transcript	-1.23347	-0.0551922	-0.823211	0.420431	0.947736	-4.59599	-1.23347	-0.823211	0.420431	0.947736	-4.59599	-0.645703	-0.645703	-0.645703	-0.645703	-0.645703	4.52089	-0.645703	3.26166	-0.645703	3.18975	-0.645703	2.63873	1.74273
ENSG00000158816	ENSG00000158816	ENSG00000158816	VWA5B1	127731	von Willebrand factor A domain containing 5B1 [Source:HGNC Symbol;Acc:HGNC:26538]	1.12559	2.96571	0.831487	0.415854	0.947736	-4.59615	1.12559	0.831487	0.415854	0.947736	-4.59615	5.07939	4.51633	-0.645703	9.70469	-0.645703	6.8176	-0.645703	5.84613	-0.645703	6.58646	-0.645703	3.68174	4.91628
ENSG00000236963	ENSG00000236963	ENSG00000236963	LINC01141	NA	long intergenic non-protein coding RNA 1141 [Source:HGNC Symbol;Acc:HGNC:49455]	0.867954	2.59401	0.647156	0.524932	0.947736	-4.59673	0.867954	0.647156	0.524932	0.947736	-4.59673	4.99632	1.83053	1.90077	7.75938	1.37046	5.72359	-0.645703	4.93879	-0.645703	6.08729	-0.645703	-0.645703	5.55127
ENSG00000289402	ENSG00000289402	ENSG00000289402	NA	NA	novel transcript	-1.39955	2.82005	-0.939835	0.358902	0.947736	-4.59542	-1.39955	-0.939835	0.358902	0.947736	-4.59542	2.18558	5.26928	7.49303	-0.645703	7.13726	-0.645703	4.98891	2.31343	3.08661	4.34067	5.26858	-0.645703	1.41673
ENSG00000090432	ENSG00000090432	ENSG00000090432	MUL1	79594	mitochondrial E3 ubiquitin protein ligase 1 [Source:HGNC Symbol;Acc:HGNC:25762]	-1.68986	0.118246	-1.62548	0.11973	0.947736	-4.59086	-1.68986	-1.62548	0.11973	0.947736	-4.59086	3.457	0.793473	-0.645703	-0.645703	-0.645703	2.93306	-0.645703	4.62097	-0.645703	-0.645703	-0.645703	-0.645703	3.46178
ENSG00000215520	ENSG00000215520	ENSG00000215520	RPS4XP4	NA	ribosomal protein S4X pseudogene 4 [Source:HGNC Symbol;Acc:HGNC:36545]	0.934647	-0.486954	0.773202	0.448454	0.947736	-4.59633	0.934647	0.773202	0.448454	0.947736	-4.59633	2.76963	-0.645703	0.498679	-0.645703	-0.645703	1.94655	-0.645703	2.08703	-0.645703	1.93402	-0.645703	-0.645703	-0.645703
ENSG00000183114	ENSG00000183114	ENSG00000183114	FAM43B	163933	family with sequence similarity 43 member B [Source:HGNC Symbol;Acc:HGNC:31791]	-2.41138	1.46658	-1.51388	0.146239	0.947736	-4.59179	-2.41138	-1.51388	0.146239	0.947736	-4.59179	3.83398	4.39655	5.9028	-0.645703	4.15113	3.1637	-0.645703	4.5427	-0.645703	-0.645703	-0.645703	-0.645703	1.83685
ENSG00000158825	ENSG00000158825	ENSG00000158825	CDA	978	cytidine deaminase [Source:HGNC Symbol;Acc:HGNC:1712]	-1.55413	-0.744424	-1.35116	0.191746	0.947736	-4.59274	-1.55413	-1.35116	0.191746	0.947736	-4.59274	1.6607	2.09965	-0.645703	-0.645703	-0.645703	-0.645703	-0.645703	1.15535	-0.645703	-0.645703	-0.645703	-0.645703	2.79839
ENSG00000158828	ENSG00000158828	ENSG00000158828	PINK1	65018	PTEN induced kinase 1 [Source:HGNC Symbol;Acc:HGNC:14581]	-1.55468	2.7859	-0.967139	0.345423	0.947736	-4.59528	-1.55468	-0.967139	0.345423	0.947736	-4.59528	4.71385	4.88017	5.7348	-0.645703	5.69024	3.1637	3.546	1.81837	4.03129	2.43621	-0.645703	-0.645703	4.80424
ENSG00000244038	ENSG00000244038	ENSG00000244038	DDOST	1650	dolichyl-diphosphooligosaccharide--protein glycosyltransferase non-catalytic subunit [Source:HGNC Symbol;Acc:HGNC:2728]	-1.2449	-0.0325975	-1.13446	0.27003	0.947736	-4.59431	-1.2449	-1.13446	0.27003	0.947736	-4.59431	3.10184	-0.645703	-0.645703	-0.645703	-0.645703	4.27529	-0.645703	4.41182	-0.645703	-0.645703	-0.645703	-0.645703	3.49102
ENSG00000075151	ENSG00000075151	ENSG00000075151	EIF4G3	8672	eukaryotic translation initiation factor 4 gamma 3 [Source:HGNC Symbol;Acc:HGNC:3298]	-1.36475	5.0074	-1.03306	0.313919	0.947736	-4.59499	-1.36475	-1.03306	0.313919	0.947736	-4.59499	4.80128	6.29126	7.99329	3.7304	8.32647	4.68899	3.546	5.43883	4.59733	2.28743	4.07773	4.61577	5.01018
ENSG00000287192	ENSG00000287192	ENSG00000287192	NA	NA	novel transcript	-2.42154	-0.458678	-2.08434	0.0501749	0.947736	-4.58625	-2.42154	-2.08434	0.0501749	0.947736	-4.58625	0.344613	3.17424	0.847827	-0.645703	-0.645703	-0.645703	-0.645703	1.9319	-0.645703	-0.645703	-0.645703	-0.645703	3.43193
ENSG00000236936	ENSG00000236936	ENSG00000236936	NA	NA	novel transcript	-1.18589	-0.124026	-0.687143	0.500156	0.947736	-4.59661	-1.18589	-0.687143	0.500156	0.947736	-4.59661	-0.645703	-0.645703	-0.645703	-0.645703	-0.645703	4.31696	-0.645703	0.722339	-0.645703	-0.645703	-0.645703	6.08115	5.4053
ENSG00000231105	ENSG00000231105	ENSG00000231105	ECE1-AS1	100506801	ECE1 antisense RNA 1 [Source:HGNC Symbol;Acc:HGNC:40203]	-2.1319	-0.47332	-1.66007	0.112515	0.947736	-4.59059	-2.1319	-1.66007	0.112515	0.947736	-4.59059	3.01446	-0.645703	1.12873	-0.645703	-0.645703	-0.645703	-0.645703	3.76909	-0.645703	-0.645703	-0.645703	-0.645703	3.01521
ENSG00000228823	ENSG00000228823	ENSG00000228823	PDE4DIPP10	NA	PDE4DIP pseudogene 10 [Source:HGNC Symbol;Acc:HGNC:55101]	-0.798059	-0.970269	-0.656684	0.518877	0.947736	-4.59684	-0.798059	-0.656684	0.518877	0.947736	-4.59684	3.03681	-0.645703	-0.645703	-0.645703	-0.645703	-0.645703	-0.645703	1.15535	-0.645703	-0.645703	-0.645703	-0.645703	2.70164
ENSG00000142794	ENSG00000142794	ENSG00000142794	NBPF3	84224	NBPF member 3 [Source:HGNC Symbol;Acc:HGNC:25076]	-0.908489	3.21437	-0.685878	0.500672	0.947736	-4.59649	-0.908489	-0.685878	0.500672	0.947736	-4.59649	5.88659	4.78795	0.0371012	1.66261	2.85933	6.16501	4.22546	5.26013	0.51072	1.15716	1.90063	2.85678	6.2044
ENSG00000162551	ENSG00000162551	ENSG00000162551	ALPL	249	alkaline phosphatase, biomineralization associated [Source:HGNC Symbol;Acc:HGNC:438]	1.32537	1.60976	0.972981	0.342196	0.947736	-4.59525	1.32537	0.972981	0.342196	0.947736	-4.59525	4.55262	-0.645703	-0.645703	6.49725	4.46264	3.10148	-0.645703	3.28322	-0.645703	5.98228	-0.645703	-0.645703	3.87065
ENSG00000076864	ENSG00000076864	ENSG00000076864	RAP1GAP	5909	RAP1 GTPase activating protein [Source:HGNC Symbol;Acc:HGNC:9858]	-1.08843	7.57447	-0.844261	0.408519	0.947736	-4.59593	-1.08843	-0.844261	0.408519	0.947736	-4.59593	7.1979	9.15829	11.5207	-0.645703	8.12998	4.5905	8.96433	6.23981	10.2783	7.40332	9.91495	9.3787	6.42121
ENSG00000090686	ENSG00000090686	ENSG00000090686	USP48	84196	ubiquitin specific peptidase 48 [Source:HGNC Symbol;Acc:HGNC:18533]	-2.37372	3.42955	-1.44071	0.165673	0.947736	-4.59234	-2.37372	-1.44071	0.165673	0.947736	-4.59234	4.87754	5.55319	6.25674	-0.645703	4.15113	5.61086	5.54878	5.57615	-0.645703	4.0942	-0.645703	2.63873	3.95702
ENSG00000187942	ENSG00000187942	ENSG00000187942	LDLRAD2	401944	low density lipoprotein receptor class A domain containing 2 [Source:HGNC Symbol;Acc:HGNC:32071]	-1.45414	0.454675	-1.23638	0.230653	0.947736	-4.59367	-1.45414	-1.23638	0.230653	0.947736	-4.59367	1.47681	4.37135	0.0371012	-0.645703	-0.645703	4.48479	-0.645703	3.53757	-0.645703	0.225912	-0.645703	-0.645703	2.48618
ENSG00000273610	ENSG00000273610	ENSG00000273610	RN7SL386P	NA	RNA, 7SL, cytoplasmic 386, pseudogene [Source:HGNC Symbol;Acc:HGNC:46402]	0.917926	-0.592334	0.698654	0.492968	0.947736	-4.59667	0.917926	0.698654	0.492968	0.947736	-4.59667	1.97028	-0.645703	-0.645703	-0.645703	-0.645703	-0.645703	-0.645703	0.282984	-0.645703	5.02056	-0.645703	-0.645703	3.20365
ENSG00000218510	ENSG00000218510	ENSG00000218510	LINC00339	29092	long intergenic non-protein coding RNA 339 [Source:HGNC Symbol;Acc:HGNC:25011]	-1.67278	0.237728	-1.37562	0.184166	0.947736	-4.59273	-1.67278	-1.37562	0.184166	0.947736	-4.59273	3.83398	3.43968	0.498679	-0.645703	2.299	0.0249685	-0.645703	3.23978	0.51072	-0.645703	-0.645703	-0.645703	-0.209553
ENSG00000285752	ENSG00000285752	ENSG00000285752	CDC42-AS1	NA	CDC42 antisense RNA 1 [Source:HGNC Symbol;Acc:HGNC:54314]	-1.7646	0.194241	-1.47262	0.156431	0.947736	-4.59203	-1.7646	-1.47262	0.156431	0.947736	-4.59203	2.14501	-0.645703	-0.645703	-0.645703	5.86421	1.44345	-0.645703	3.12508	-0.645703	-0.645703	-0.645703	-0.645703	3.73055
ENSG00000070831	ENSG00000070831	ENSG00000070831	CDC42	998	cell division cycle 42 [Source:HGNC Symbol;Acc:HGNC:1736]	-1.03647	5.27703	-0.745018	0.464935	0.947736	-4.59609	-1.03647	-0.745018	0.464935	0.947736	-4.59609	6.44144	7.00724	5.11618	-0.645703	6.0621	6.58159	4.50598	6.2644	6.84967	5.13385	5.98423	3.49932	5.97525
ENSG00000285873	ENSG00000285873	ENSG00000285873	NA	NA	novel transcript	-2.10719	-0.493893	-2.0025	0.0589892	0.947736	-4.58743	-2.10719	-2.0025	0.0589892	0.947736	-4.58743	0.481233	1.83053	-0.645703	-0.645703	-0.645703	0.481024	-0.645703	3.5554	-0.645703	-0.645703	-0.645703	-0.645703	2.16182
ENSG00000184677	ENSG00000184677	ENSG00000184677	ZBTB40	9923	zinc finger and BTB domain containing 40 [Source:HGNC Symbol;Acc:HGNC:29045]	-3.0306	3.2614	-2.14489	0.0444378	0.947736	-4.58819	-3.0306	-2.14489	0.0444378	0.947736	-4.58819	5.12703	1.97135	3.86458	-0.645703	0.853589	5.30749	4.1459	6.34861	4.54973	3.3484	-0.645703	2.95457	6.8057
ENSG00000070886	ENSG00000070886	ENSG00000070886	EPHA8	2046	EPH receptor A8 [Source:HGNC Symbol;Acc:HGNC:3391]	-2.17743	2.59203	-1.1914	0.247926	0.947736	-4.59404	-2.17743	-1.1914	0.247926	0.947736	-4.59404	4.81427	1.83053	6.67241	-0.645703	-0.645703	5.55971	0.716259	5.72534	-0.645703	3.68222	-0.645703	4.12144	6.79108
ENSG00000133216	ENSG00000133216	ENSG00000133216	EPHB2	2048	EPH receptor B2 [Source:HGNC Symbol;Acc:HGNC:3393]	-1.86511	3.94353	-1.00146	0.328979	0.947736	-4.59512	-1.86511	-1.00146	0.328979	0.947736	-4.59512	6.21277	6.17956	5.1	-0.645703	2.77978	5.55391	-0.645703	5.37501	5.98836	0.765408	1.1286	7.79541	6.76737
ENSG00000215906	ENSG00000215906	ENSG00000215906	LACTBL1	646262	lactamase beta like 1 [Source:HGNC Symbol;Acc:HGNC:35445]	-1.43162	0.20951	-1.24915	0.226047	0.947736	-4.5936	-1.43162	-1.24915	0.226047	0.947736	-4.5936	3.14362	-0.645703	-0.645703	-0.645703	4.76073	2.6584	-0.645703	3.67438	-0.645703	-0.645703	-0.645703	-0.645703	2.08718
ENSG00000227868	ENSG00000227868	ENSG00000227868	TEX46	729059	testis expressed 46 [Source:HGNC Symbol;Acc:HGNC:44651]	1.8687	-1.04159	1.34368	0.194616	0.947736	-4.59276	1.8687	1.34368	0.194616	0.947736	-4.59276	2.99177	-0.645703	-0.645703	-0.645703	-0.645703	0.827014	-0.645703	-0.645703	-0.645703	-0.645703	-0.645703	-0.645703	2.65071
ENSG00000169641	ENSG00000169641	ENSG00000169641	LUZP1	7798	leucine zipper protein 1 [Source:HGNC Symbol;Acc:HGNC:14985]	-1.80753	3.36497	-1.14658	0.265553	0.947736	-4.59433	-1.80753	-1.14658	0.265553	0.947736	-4.59433	4.51332	5.17048	3.61415	-0.645703	4.08649	5.08438	5.03381	4.60394	-0.645703	4.13831	0.498584	5.05115	4.53615
ENSG00000289014	ENSG00000289014	ENSG00000289014	NA	NA	novel transcript, sense intronic to LUZP1	-1.53635	0.209131	-0.725782	0.476671	0.947736	-4.5966	-1.53635	-0.725782	0.476671	0.947736	-4.5966	2.18558	2.84871	-0.645703	-0.645703	2.77978	-0.645703	-0.645703	0.282984	7.6676	-0.645703	-0.645703	-0.645703	1.28935
ENSG00000179546	ENSG00000179546	ENSG00000179546	HTR1D	3352	5-hydroxytryptamine receptor 1D [Source:HGNC Symbol;Acc:HGNC:5289]	-1.49368	0.978734	-0.960449	0.348693	0.947736	-4.59534	-1.49368	-0.960449	0.348693	0.947736	-4.59534	3.99099	2.09965	4.98134	-0.645703	-0.645703	4.91383	-0.645703	3.51952	-0.645703	-0.645703	-0.645703	-0.645703	4.22413
ENSG00000261326	ENSG00000261326	ENSG00000261326	LINC01355	NA	long intergenic non-protein coding RNA 1355 [Source:HGNC Symbol;Acc:HGNC:50584]	-1.98013	0.495899	-0.925043	0.366351	0.947736	-4.5955	-1.98013	-0.925043	0.366351	0.947736	-4.5955	2.47459	-0.645703	0.0371012	-0.645703	-0.645703	2.52254	-0.645703	3.62458	7.3579	-0.645703	-0.645703	-0.645703	3.43193
ENSG00000125944	ENSG00000125944	ENSG00000125944	HNRNPR	10236	heterogeneous nuclear ribonucleoprotein R [Source:HGNC Symbol;Acc:HGNC:5047]	-2.51872	1.80264	-1.77645	0.0910639	0.947736	-4.59035	-2.51872	-1.77645	0.0910639	0.947736	-4.59035	2.37287	0.00556969	4.70998	-0.645703	1.75021	4.44775	1.86805	4.41182	3.43985	2.12152	-0.645703	-0.645703	3.93591
ENSG00000125945	ENSG00000125945	ENSG00000125945	ZNF436	80818	zinc finger protein 436 [Source:HGNC Symbol;Acc:HGNC:20814]	-1.87597	0.72725	-1.74599	0.0961714	0.947736	-4.58988	-1.87597	-1.74599	0.0961714	0.947736	-4.58988	2.44147	1.83053	-0.645703	-0.645703	3.62261	4.38384	-0.645703	3.75373	-0.645703	-0.645703	-0.645703	-0.645703	4.60465
ENSG00000249087	ENSG00000249087	ENSG00000249087	ZNF436-AS1	148898	ZNF436 antisense RNA 1 [Source:HGNC Symbol;Acc:HGNC:25122]	0.938717	-0.255599	0.793408	0.436862	0.947736	-4.59621	0.938717	0.793408	0.436862	0.947736	-4.59621	1.77144	0.452653	-0.645703	-0.645703	-0.645703	2.37253	-0.645703	2.03715	0.51072	-0.645703	2.92638	-0.645703	-0.209553
ENSG00000232482	ENSG00000232482	ENSG00000232482	NA	NA	single-stranded DNA binding protein (SSBP1) pseudogene	-1.37394	0.0922587	-1.19947	0.244377	0.947736	-4.5939	-1.37394	-1.19947	0.244377	0.947736	-4.5939	1.266	2.09965	-0.645703	-0.645703	-0.645703	3.77502	-0.645703	2.2709	-0.645703	-0.645703	-0.645703	-0.645703	5.59906
ENSG00000235052	ENSG00000235052	ENSG00000235052	NA	NA	novel transcript	-2.75566	-0.951407	-2.2031	0.0397333	0.947736	-4.58461	-2.75566	-2.2031	0.0397333	0.947736	-4.58461	-0.645703	-0.645703	-0.645703	-0.645703	1.75021	-0.645703	-0.645703	1.62932	-0.645703	-0.645703	-0.645703	-0.645703	5.25145
ENSG00000285802	ENSG00000285802	ENSG00000285802	NA	NA	novel transcript	-1.42302	-0.582795	-1.21045	0.24023	0.947736	-4.59371	-1.42302	-1.21045	0.24023	0.947736	-4.59371	-0.385889	2.98785	-0.645703	-0.645703	-0.645703	1.94655	-0.645703	1.24596	-0.645703	-0.645703	-0.645703	-0.645703	2.48618
ENSG00000142676	ENSG00000142676	ENSG00000142676	RPL11	6135	ribosomal protein L11 [Source:HGNC Symbol;Acc:HGNC:10301]	-1.17538	0.5399	-1.06861	0.297986	0.947736	-4.59471	-1.17538	-1.06861	0.297986	0.947736	-4.59471	4.19352	-0.645703	-0.645703	-0.645703	1.90817	5.0436	-0.645703	4.04625	-0.645703	-0.645703	-0.645703	-0.645703	5.24288
ENSG00000236810	ENSG00000236810	ENSG00000236810	ELOA-AS1	100506963	ELOA antisense RNA 1 [Source:HGNC Symbol;Acc:HGNC:50582]	-2.88956	1.80643	-2.24043	0.0365882	0.947736	-4.58588	-2.88956	-2.24043	0.0365882	0.947736	-4.58588	3.44034	3.96267	3.13149	-0.645703	1.57279	5.40086	2.21851	4.34164	1.91896	-0.645703	-0.645703	-0.645703	4.09675
ENSG00000057757	ENSG00000057757	ENSG00000057757	PITHD1	57095	PITH domain containing 1 [Source:HGNC Symbol;Acc:HGNC:25022]	-1.41362	0.79123	-0.85813	0.401339	0.947736	-4.59587	-1.41362	-0.85813	0.401339	0.947736	-4.59587	2.99177	4.44566	3.65902	-0.645703	1.57279	-0.645703	-0.645703	3.70664	-0.645703	3.27126	-0.645703	2.23378	-0.645703
ENSG00000011009	ENSG00000011009	ENSG00000011009	LYPLA2	11313	lysophospholipase 2 [Source:HGNC Symbol;Acc:HGNC:6738]	-1.22118	0.835787	-0.795782	0.435825	0.947736	-4.59614	-1.22118	-0.795782	0.435825	0.947736	-4.59614	2.50696	2.6947	3.41924	-0.645703	0.0404733	3.96172	3.41637	1.9319	-0.645703	0.225912	-0.645703	-0.645703	0.624501
ENSG00000117308	ENSG00000117308	ENSG00000117308	GALE	2582	UDP-galactose-4-epimerase [Source:HGNC Symbol;Acc:HGNC:4116]	-2.53541	2.52301	-1.61358	0.122754	0.947736	-4.59194	-2.53541	-1.61358	0.122754	0.947736	-4.59194	2.92146	0.793473	2.40098	-0.645703	5.69024	4.88642	1.40417	4.56046	6.44382	2.28743	-0.645703	0.727091	4.09675
ENSG00000179163	ENSG00000179163	ENSG00000179163	FUCA1	2517	alpha-L-fucosidase 1 [Source:HGNC Symbol;Acc:HGNC:4006]	-0.85582	0.0565091	-0.769056	0.450856	0.947736	-4.59634	-0.85582	-0.769056	0.450856	0.947736	-4.59634	2.44147	-0.645703	-0.645703	-0.645703	-0.645703	1.44345	-0.645703	3.5554	-0.645703	1.93402	-0.645703	-0.645703	5.61907
ENSG00000188822	ENSG00000188822	ENSG00000188822	CNR2	1269	cannabinoid receptor 2 [Source:HGNC Symbol;Acc:HGNC:2160]	-1.04616	0.478742	-0.982539	0.337583	0.947736	-4.59523	-1.04616	-0.982539	0.337583	0.947736	-4.59523	3.37168	1.06897	0.0371012	-0.645703	0.503574	4.78119	-0.645703	2.94746	-0.645703	-0.645703	-0.645703	-0.645703	3.77877
ENSG00000229106	ENSG00000229106	ENSG00000229106	BTBD6P1	NA	BTB domain containing 6 pseudogene 1 [Source:HGNC Symbol;Acc:HGNC:51542]	-1.81223	-0.765225	-1.46356	0.15887	0.947736	-4.59192	-1.81223	-1.46356	0.15887	0.947736	-4.59192	1.4099	-0.645703	-0.645703	-0.645703	-0.645703	-0.645703	-0.645703	2.47201	0.51072	-0.645703	-0.645703	-0.645703	3.99834
ENSG00000185436	ENSG00000185436	ENSG00000185436	IFNLR1	163702	interferon lambda receptor 1 [Source:HGNC Symbol;Acc:HGNC:18584]	-2.33221	1.60971	-1.80787	0.0857062	0.947736	-4.5894	-2.33221	-1.80787	0.0857062	0.947736	-4.5894	3.96792	2.52226	0.498679	-0.645703	3.42763	4.55612	-0.645703	4.86922	-0.645703	-0.645703	-0.645703	4.03466	4.25855
ENSG00000158055	ENSG00000158055	ENSG00000158055	GRHL3	57822	grainyhead like transcription factor 3 [Source:HGNC Symbol;Acc:HGNC:25839]	-0.880251	1.93269	-0.718476	0.480782	0.947736	-4.59657	-0.880251	-0.718476	0.480782	0.947736	-4.59657	4.5757	4.31959	-0.645703	-0.645703	4.86076	5.61643	-0.645703	4.45994	-0.645703	4.04869	-0.645703	-0.645703	6.15501
ENSG00000232298	ENSG00000232298	ENSG00000232298	GRHL3-AS1	NA	GRHL3 antisense RNA 1 [Source:HGNC Symbol;Acc:HGNC:41119]	-3.00081	-0.101095	-2.35449	0.0288891	0.947736	-4.5845	-3.00081	-2.35449	0.0288891	0.947736	-4.5845	1.4099	5.36175	-0.645703	-0.645703	-0.645703	-0.645703	-0.645703	3.50124	-0.645703	-0.645703	-0.645703	-0.645703	5.27686
ENSG00000001460	ENSG00000001460	ENSG00000001460	STPG1	90529	sperm tail PG-rich repeat containing 1 [Source:HGNC Symbol;Acc:HGNC:28070]	-1.03069	1.78972	-0.929832	0.363557	0.947736	-4.59552	-1.03069	-0.929832	0.363557	0.947736	-4.59552	5.24208	2.21746	1.56579	0.927926	3.0746	5.00163	-0.645703	5.31349	-0.645703	-0.645703	1.56565	-0.645703	5.27686
ENSG00000117602	ENSG00000117602	ENSG00000117602	RCAN3	11123	RCAN family member 3 [Source:HGNC Symbol;Acc:HGNC:3042]	-1.07579	1.67794	-0.809489	0.42794	0.947736	-4.59613	-1.07579	-0.809489	0.42794	0.947736	-4.59613	4.20343	4.78795	0.0371012	-0.645703	4.15113	4.97585	-0.645703	4.52471	1.583	2.80801	-0.645703	-0.645703	1.28935
ENSG00000184454	ENSG00000184454	ENSG00000184454	NCMAP	400746	non-compact myelin associated protein [Source:HGNC Symbol;Acc:HGNC:29332]	-1.3315	0.755889	-1.03284	0.314091	0.947736	-4.59494	-1.3315	-1.03284	0.314091	0.947736	-4.59494	3.29959	0.00556969	-0.645703	-0.645703	-0.645703	4.42253	-0.645703	4.36204	-0.645703	-0.645703	0.498584	3.49932	4.79255
ENSG00000169504	ENSG00000169504	ENSG00000169504	CLIC4	25932	chloride intracellular channel 4 [Source:HGNC Symbol;Acc:HGNC:13518]	1.25499	0.681668	0.978975	0.339298	0.947736	-4.59524	1.25499	0.978975	0.339298	0.947736	-4.59524	4.22305	2.32637	-0.645703	5.81319	0.0404733	3.58345	-0.645703	2.13524	-0.645703	-0.645703	-0.645703	-0.645703	2.16182
ENSG00000020633	ENSG00000020633	ENSG00000020633	RUNX3	864	RUNX family transcription factor 3 [Source:HGNC Symbol;Acc:HGNC:10473]	-1.37001	0.551966	-1.10095	0.284007	0.947736	-4.59455	-1.37001	-1.10095	0.284007	0.947736	-4.59455	4.32643	0.452653	2.59821	-0.645703	0.503574	1.87397	-0.645703	4.16712	-0.645703	0.225912	-0.645703	-0.645703	1.74273
ENSG00000229162	ENSG00000229162	ENSG00000229162	RUNX3-AS1	NA	RUNX3 antisense RNA 1 [Source:HGNC Symbol;Acc:HGNC:40513]	-2.562	-0.798754	-1.44673	0.163998	0.947736	-4.59217	-2.562	-1.44673	0.163998	0.947736	-4.59217	2.50696	-0.645703	-0.645703	-0.645703	-0.645703	-0.645703	4.30087	4.03358	-0.645703	-0.645703	-0.645703	-0.645703	-0.645703
ENSG00000233755	ENSG00000233755	ENSG00000233755	NA	NA	novel transcript	-2.24612	-0.337685	-1.47371	0.156663	0.947736	-4.59151	-2.24612	-1.47371	0.156663	0.947736	-4.59151	-0.645703	-0.645703	4.576	-0.645703	-0.645703	1.54044	1.40417	2.1819	-0.645703	-0.645703	-0.645703	-0.645703	2.70164
ENSG00000284657	ENSG00000284657	ENSG00000284657	NA	NA	novel transcript	-0.784285	-0.469484	-0.640164	0.529339	0.947736	-4.59692	-0.784285	-0.640164	0.529339	0.947736	-4.59692	0.720881	0.00556969	-0.645703	-0.645703	0.503574	2.01566	-0.645703	2.58046	-0.645703	-0.645703	-0.645703	2.38176	-0.645703
ENSG00000272432	ENSG00000272432	ENSG00000272432	NA	NA	novel transcript	2.39492	-0.927094	1.77791	0.0911591	0.947736	-4.58915	2.39492	1.77791	0.0911591	0.947736	-4.58915	2.47459	-0.645703	-0.645703	-0.645703	4.24297	1.71682	-0.645703	-0.645703	-0.645703	-0.645703	-0.645703	-0.645703	-0.645703
ENSG00000187010	ENSG00000187010	ENSG00000187010	RHD	6007	Rh blood group D antigen [Source:HGNC Symbol;Acc:HGNC:10009]	-1.60633	0.826123	-1.26155	0.221641	0.947736	-4.5935	-1.60633	-1.26155	0.221641	0.947736	-4.5935	4.46471	2.32637	-0.645703	-0.645703	-0.645703	3.28063	-0.645703	3.87226	-0.645703	-0.645703	-0.645703	3.13227	5.0888
ENSG00000183726	ENSG00000183726	ENSG00000183726	TMEM50A	23585	transmembrane protein 50A [Source:HGNC Symbol;Acc:HGNC:30590]	-2.59883	1.25392	-2.02876	0.0560212	0.947736	-4.58751	-2.59883	-2.02876	0.0560212	0.947736	-4.58751	2.7427	5.50766	3.47049	-0.645703	4.46264	0.270942	-0.645703	4.31048	-0.645703	-0.645703	0.498584	-0.645703	3.43193
ENSG00000188672	ENSG00000188672	ENSG00000188672	RHCE	6006	Rh blood group CcEe antigens [Source:HGNC Symbol;Acc:HGNC:10008]	-2.28546	0.086423	-1.85912	0.0778016	0.947736	-4.58907	-2.28546	-1.85912	0.0778016	0.947736	-4.58907	4.5757	2.91996	-0.645703	-0.645703	0.0404733	-0.645703	-0.645703	3.99491	-0.645703	-0.645703	-0.645703	-0.645703	4.65719
ENSG00000204178	ENSG00000204178	ENSG00000204178	MACO1	55219	macoilin 1 [Source:HGNC Symbol;Acc:HGNC:25572]	-2.65803	1.00685	-1.69772	0.105606	0.947736	-4.59035	-2.65803	-1.69772	0.105606	0.947736	-4.59035	0.720881	1.97135	5.38015	-0.645703	-0.645703	2.37253	-0.645703	4.22396	-0.645703	0.225912	-0.645703	2.38176	4.27545
ENSG00000233478	ENSG00000233478	ENSG00000233478	NA	NA	novel transcript	-2.98876	0.76786	-1.93224	0.0681231	0.947736	-4.58858	-2.98876	-1.93224	0.0681231	0.947736	-4.58858	2.22503	2.61105	-0.645703	-0.645703	-0.645703	4.54447	3.97225	4.81105	-0.645703	-0.645703	-0.645703	-0.645703	4.24144
ENSG00000162430	ENSG00000162430	ENSG00000162430	SELENON	57190	selenoprotein N [Source:HGNC Symbol;Acc:HGNC:15999]	-2.38132	2.78627	-1.26576	0.220648	0.947736	-4.59355	-2.38132	-1.26576	0.220648	0.947736	-4.59355	4.23276	2.09965	5.17916	-0.645703	7.0927	4.38384	6.89579	4.9523	-0.645703	3.85079	-0.645703	-0.645703	3.30594
ENSG00000127423	ENSG00000127423	ENSG00000127423	AUNIP	79000	aurora kinase A and ninein interacting protein [Source:HGNC Symbol;Acc:HGNC:28363]	-0.954698	0.145742	-0.884946	0.386712	0.947736	-4.59576	-0.954698	-0.884946	0.386712	0.947736	-4.59576	3.42348	-0.645703	-0.645703	-0.645703	2.05054	3.30844	-0.645703	2.9202	-0.645703	-0.645703	-0.645703	-0.645703	3.77877
ENSG00000236528	ENSG00000236528	ENSG00000236528	NA	NA	novel transcript	-1.76731	-0.839905	-0.912849	0.37257	0.947736	-4.59561	-1.76731	-0.912849	0.37257	0.947736	-4.59561	2.76963	-0.645703	-0.645703	-0.645703	-0.645703	-0.645703	5.5175	2.13524	-0.645703	-0.645703	-0.645703	-0.645703	-0.645703
ENSG00000182749	ENSG00000182749	ENSG00000182749	PAQR7	164091	progestin and adipoQ receptor family member 7 [Source:HGNC Symbol;Acc:HGNC:23146]	-1.52528	2.40492	-1.0311	0.315225	0.947736	-4.59496	-1.52528	-1.0311	0.315225	0.947736	-4.59496	3.80823	4.80687	4.9989	-0.645703	4.7813	2.42429	1.86805	3.4062	0.51072	5.08959	-0.645703	-0.645703	4.32502
ENSG00000117632	ENSG00000117632	ENSG00000117632	STMN1	3925	stathmin 1 [Source:HGNC Symbol;Acc:HGNC:6510]	-1.69938	3.88024	-0.926233	0.365748	0.947736	-4.59541	-1.69938	-0.926233	0.365748	0.947736	-4.59541	4.32643	2.42764	3.3661	-0.645703	7.54766	4.27529	4.50598	4.19012	9.78473	1.46494	4.07773	2.23378	3.65504
ENSG00000223624	ENSG00000223624	ENSG00000223624	NA	NA	ribosomal protein L39 (RPL39) pseudogene	3.00562	-0.471458	2.58908	0.0175445	0.947736	-4.58247	3.00562	2.58908	0.0175445	0.947736	-4.58247	2.94528	-0.645703	-0.645703	-0.645703	-0.645703	3.4649	-0.645703	0.282984	-0.645703	-0.645703	5.50813	-0.645703	-0.645703
ENSG00000158006	ENSG00000158006	ENSG00000158006	PAFAH2	5051	platelet activating factor acetylhydrolase 2 [Source:HGNC Symbol;Acc:HGNC:8579]	-1.83668	2.00633	-1.12466	0.274508	0.947736	-4.59438	-1.83668	-1.12466	0.274508	0.947736	-4.59438	4.19352	4.72966	-0.645703	-0.645703	4.9723	2.61452	-0.645703	5.44841	-0.645703	3.01147	-0.645703	6.46815	1.92521
ENSG00000158008	ENSG00000158008	ENSG00000158008	EXTL1	2134	exostosin like glycosyltransferase 1 [Source:HGNC Symbol;Acc:HGNC:3515]	1.85664	3.70466	1.09028	0.288997	0.947736	-4.59465	1.85664	1.09028	0.288997	0.947736	-4.59465	4.5757	1.06897	4.45398	10.7107	3.52841	4.11131	-0.645703	5.58486	2.42026	5.56403	5.23933	-0.645703	4.53615
ENSG00000158014	ENSG00000158014	ENSG00000158014	SLC30A2	7780	solute carrier family 30 member 2 [Source:HGNC Symbol;Acc:HGNC:11013]	-1.87286	1.07815	-1.68458	0.107627	0.947736	-4.59051	-1.87286	-1.68458	0.107627	0.947736	-4.59051	2.82204	2.77375	0.498679	-0.645703	0.503574	3.62828	0.716259	3.70664	0.51072	-0.645703	0.498584	-0.645703	5.05982
ENSG00000158022	ENSG00000158022	ENSG00000158022	TRIM63	84676	tripartite motif containing 63 [Source:HGNC Symbol;Acc:HGNC:16007]	-1.57136	0.943176	-1.44438	0.164132	0.947736	-4.59223	-1.57136	-1.44438	0.164132	0.947736	-4.59223	4.29897	3.43968	-0.645703	-0.645703	3.26189	5.27966	-0.645703	4.56927	-0.645703	-0.645703	-0.645703	-0.645703	2.42688
ENSG00000175087	ENSG00000175087	ENSG00000175087	PDIK1L	149420	PDLIM1 interacting kinase 1 like [Source:HGNC Symbol;Acc:HGNC:18981]	-1.74686	0.264045	-1.25826	0.223208	0.947736	-4.59358	-1.74686	-1.25826	0.223208	0.947736	-4.59358	2.76963	0.00556969	3.93924	-0.645703	-0.645703	2.2051	-0.645703	3.90043	-0.645703	-0.645703	-0.645703	-0.645703	2.65071
ENSG00000197245	ENSG00000197245	ENSG00000197245	FAM110D	79927	family with sequence similarity 110 member D [Source:HGNC Symbol;Acc:HGNC:25860]	-0.818128	0.343438	-0.676787	0.506302	0.947736	-4.5967	-0.818128	-0.676787	0.506302	0.947736	-4.5967	3.37168	0.452653	0.0371012	-0.645703	0.503574	4.8009	1.40417	1.9319	-0.645703	-0.645703	-0.645703	-0.645703	1.83685
ENSG00000282872	ENSG00000282872	ENSG00000282872	C1orf232	110806296	chromosome 1 open reading frame 230 [Source:HGNC Symbol;Acc:HGNC:53426]	-0.904343	-0.300241	-0.642829	0.527866	0.947736	-4.59675	-0.904343	-0.642829	0.527866	0.947736	-4.59675	-0.645703	-0.645703	-0.645703	-0.645703	-0.645703	4.75111	-0.645703	1.69513	-0.645703	1.15716	-0.645703	2.38176	2.48618
ENSG00000236782	ENSG00000236782	ENSG00000236782	ZNF593OS	118568799	ZNF593 opposite strand [Source:HGNC Symbol;Acc:HGNC:41278]	-1.37419	-0.212671	-0.899976	0.379211	0.947736	-4.59566	-1.37419	-0.899976	0.379211	0.947736	-4.59566	4.04711	-0.645703	-0.645703	-0.645703	-0.645703	-0.645703	-0.645703	2.03715	-0.645703	-0.645703	-0.645703	3.79168	4.57764
ENSG00000293494	ENSG00000293494	ENSG00000293494	NA	101928303	zona pellucida like domain containing 2, pseudogene [Source:NCBI gene (formerly Entrezgene);Acc:101928303]	-4.05616	0.698217	-2.94776	0.00815905	0.947736	-4.57907	-4.05616	-2.94776	0.00815905	0.947736	-4.57907	0.344613	3.48737	4.0779	-0.645703	4.38413	-0.645703	3.11588	3.38642	-0.645703	-0.645703	-0.645703	-0.645703	2.23279
ENSG00000158062	ENSG00000158062	ENSG00000158062	UBXN11	91544	UBX domain protein 11 [Source:HGNC Symbol;Acc:HGNC:30600]	-2.23085	2.41005	-1.47521	0.156262	0.947736	-4.59211	-2.23085	-1.47521	0.156262	0.947736	-4.59211	3.52181	3.62166	5.4198	-0.645703	3.91094	3.10148	-0.645703	3.53757	1.14427	0.765408	-0.645703	5.25684	5.00004
ENSG00000169442	ENSG00000169442	ENSG00000169442	CD52	1043	CD52 molecule [Source:HGNC Symbol;Acc:HGNC:1804]	-2.37244	-0.174446	-1.87784	0.0750785	0.947736	-4.58879	-2.37244	-1.87784	0.0750785	0.947736	-4.58879	2.47459	-0.645703	-0.645703	-0.645703	4.27233	-0.645703	-0.645703	3.21756	-0.645703	-0.645703	-0.645703	-0.645703	4.57764
ENSG00000176092	ENSG00000176092	ENSG00000176092	CRYBG2	55057	crystallin beta-gamma domain containing 2 [Source:HGNC Symbol;Acc:HGNC:17295]	1.54674	3.66872	1.03121	0.315175	0.947736	-4.59496	1.54674	1.03121	0.315175	0.947736	-4.59496	5.26592	2.77375	-0.645703	5.93735	6.72441	6.17637	-0.645703	5.18768	-0.645703	5.44613	4.87106	4.28076	5.97007
ENSG00000176083	ENSG00000176083	ENSG00000176083	ZNF683	257101	zinc finger protein 683 [Source:HGNC Symbol;Acc:HGNC:28495]	-1.54992	1.28867	-1.12075	0.276069	0.947736	-4.59443	-1.54992	-1.12075	0.276069	0.947736	-4.59443	3.2041	3.99603	3.13149	-0.645703	-0.645703	2.56926	-0.645703	3.5904	-0.645703	1.46494	-0.645703	2.51596	3.8023
ENSG00000131914	ENSG00000131914	ENSG00000131914	LIN28A	79727	lin-28 homolog A [Source:HGNC Symbol;Acc:HGNC:15986]	-2.73631	0.530739	-2.32265	0.0308725	0.947736	-4.58516	-2.73631	-2.32265	0.0308725	0.947736	-4.58516	1.6607	0.00556969	-0.645703	-0.645703	5.70107	2.61452	0.716259	4.90442	-0.645703	-0.645703	-0.645703	-0.645703	2.54313
ENSG00000117682	ENSG00000117682	ENSG00000117682	DHDDS	79947	dehydrodolichyl diphosphate synthase subunit [Source:HGNC Symbol;Acc:HGNC:20603]	-1.92027	3.12055	-1.6826	0.108016	0.947736	-4.59072	-1.92027	-1.6826	0.108016	0.947736	-4.59072	5.45201	3.28634	5.7659	-0.645703	1.90817	2.47425	3.77481	5.58919	1.583	0.225912	5.32535	2.85678	4.25855
ENSG00000225891	ENSG00000225891	ENSG00000225891	DHDDS-AS1	NA	DHDDS antisense RNA 1 [Source:HGNC Symbol;Acc:HGNC:40925]	-1.87531	-0.54602	-1.33782	0.196486	0.947736	-4.59271	-1.87531	-1.33782	0.196486	0.947736	-4.59271	-0.645703	-0.645703	2.50296	-0.645703	-0.645703	2.42429	-0.645703	2.50907	-0.645703	-0.645703	-0.645703	-0.645703	3.05492
ENSG00000198830	ENSG00000198830	ENSG00000198830	HMGN2	3151	high mobility group nucleosomal binding domain 2 [Source:HGNC Symbol;Acc:HGNC:4986]	-3.02307	1.34134	-2.2443	0.0363174	0.947736	-4.58626	-3.02307	-2.2443	0.0363174	0.947736	-4.58626	2.06029	-0.645703	2.50296	-0.645703	0.853589	2.01566	5.23945	2.22709	3.08661	-0.645703	-0.645703	3.21353	3.93591
ENSG00000289452	ENSG00000289452	ENSG00000289452	NA	NA	novel transcript	-1.78133	-0.981024	-1.21089	0.24054	0.947736	-4.59364	-1.78133	-1.21089	0.24054	0.947736	-4.59364	-0.645703	3.11475	-0.645703	-0.645703	-0.645703	-0.645703	-0.645703	2.74485	-0.645703	3.27126	-0.645703	-0.645703	-0.645703
ENSG00000117713	ENSG00000117713	ENSG00000117713	ARID1A	8289	AT-rich interaction domain 1A [Source:HGNC Symbol;Acc:HGNC:11110]	-1.92536	6.56548	-1.46631	0.158127	0.947736	-4.59254	-1.92536	-1.46631	0.158127	0.947736	-4.59254	6.37503	7.74134	9.72244	-0.645703	7.89539	6.48131	7.91609	6.53085	7.31584	5.37417	6.40882	8.24044	6.08001
ENSG00000060642	ENSG00000060642	ENSG00000060642	PIGV	55650	phosphatidylinositol glycan anchor biosynthesis class V [Source:HGNC Symbol;Acc:HGNC:26031]	-1.35506	2.13054	-1.09602	0.286107	0.947736	-4.59455	-1.35506	-1.09602	0.286107	0.947736	-4.59455	4.59841	5.25557	0.847827	-0.645703	4.87996	4.89561	-0.645703	4.95902	0.51072	3.27126	-0.645703	-0.645703	4.38856
ENSG00000204160	ENSG00000204160	ENSG00000204160	ZDHHC18	84243	zinc finger DHHC-type palmitoyltransferase 18 [Source:HGNC Symbol;Acc:HGNC:20712]	-2.12686	3.79768	-1.3885	0.180782	0.947736	-4.59273	-2.12686	-1.3885	0.180782	0.947736	-4.59273	3.9795	6.77716	3.65902	-0.645703	7.11718	4.94074	2.93835	6.28057	-0.645703	6.77989	1.1286	3.84366	4.37293
ENSG00000175793	ENSG00000175793	ENSG00000175793	SFN	2810	stratifin [Source:HGNC Symbol;Acc:HGNC:10773]	-3.24172	0.271821	-1.8378	0.0815168	0.947736	-4.58925	-3.24172	-1.8378	0.0815168	0.947736	-4.58925	1.18829	-0.645703	0.0371012	-0.645703	-0.645703	1.10587	5.80335	3.60759	-0.645703	-0.645703	-0.645703	2.06887	1.92521
ENSG00000289554	ENSG00000289554	ENSG00000289554	NA	NA	novel transcript, sense intronic to GPN2	-1.12855	-0.0940543	-0.663181	0.515048	0.947736	-4.59675	-1.12855	-0.663181	0.515048	0.947736	-4.59675	1.266	3.43968	-0.645703	-0.645703	-0.645703	3.693	3.97225	2.2709	-0.645703	-0.645703	-0.645703	-0.645703	-0.645703
ENSG00000198746	ENSG00000198746	ENSG00000198746	GPATCH3	63906	G-patch domain containing 3 [Source:HGNC Symbol;Acc:HGNC:25720]	-1.60553	1.0836	-0.830151	0.416591	0.947736	-4.59599	-1.60553	-0.830151	0.416591	0.947736	-4.59599	5.13741	-0.645703	-0.645703	-0.645703	0.0404733	1.44345	-0.645703	4.57801	5.40173	-0.645703	1.1286	4.03466	2.30043
ENSG00000131910	ENSG00000131910	ENSG00000131910	NR0B2	8431	nuclear receptor subfamily 0 group B member 2 [Source:HGNC Symbol;Acc:HGNC:7961]	-1.50007	-0.646159	-1.15218	0.262944	0.947736	-4.5942	-1.50007	-1.15218	0.262944	0.947736	-4.5942	1.54075	-0.645703	-0.645703	-0.645703	-0.645703	0.481024	2.21851	2.71344	-0.645703	-0.645703	-0.645703	-0.645703	0.821548
ENSG00000253368	ENSG00000253368	ENSG00000253368	TRNP1	388610	TMF1 regulated nuclear protein 1 [Source:HGNC Symbol;Acc:HGNC:34348]	-3.15333	2.31584	-2.00156	0.0595725	0.947736	-4.58857	-3.15333	-2.00156	0.0595725	0.947736	-4.58857	4.09048	5.9263	1.90077	-0.645703	6.07881	2.2631	6.71462	3.32539	4.54973	-0.645703	-0.645703	-0.645703	1.92521
ENSG00000225159	ENSG00000225159	ENSG00000225159	NPM1P39	NA	nucleophosmin 1 pseudogene 39 [Source:HGNC Symbol;Acc:HGNC:45218]	-1.29051	-0.800879	-1.01039	0.32472	0.947736	-4.59506	-1.29051	-1.01039	0.32472	0.947736	-4.59506	-0.645703	2.09965	-0.645703	-0.645703	-0.645703	2.70099	-0.645703	0.955029	-0.645703	-0.645703	-0.645703	-0.645703	1.83685
ENSG00000142765	ENSG00000142765	ENSG00000142765	SYTL1	84958	synaptotagmin like 1 [Source:HGNC Symbol;Acc:HGNC:15584]	-1.5962	0.977806	-1.2011	0.243896	0.947736	-4.59393	-1.5962	-1.2011	0.243896	0.947736	-4.59393	4.31734	2.91996	2.50296	-0.645703	-0.645703	4.18817	-0.645703	3.5904	0.51072	-0.645703	-0.645703	-0.645703	4.63116
ENSG00000142748	ENSG00000142748	ENSG00000142748	FCN3	8547	ficolin 3 [Source:HGNC Symbol;Acc:HGNC:3625]	-1.09745	0.706259	-0.855585	0.402371	0.947736	-4.5959	-1.09745	-0.855585	0.402371	0.947736	-4.5959	4.04711	-0.645703	-0.645703	-0.645703	3.37447	0.481024	-0.645703	4.07124	-0.645703	2.43621	-0.645703	2.63873	2.54313
ENSG00000174950	ENSG00000174950	ENSG00000174950	CD164L2	388611	CD164 molecule like 2 [Source:HGNC Symbol;Acc:HGNC:32043]	-1.53894	0.935127	-1.45011	0.162546	0.947736	-4.59218	-1.53894	-1.45011	0.162546	0.947736	-4.59218	4.52917	2.32637	-0.645703	-0.645703	3.26189	4.38384	-0.645703	4.19012	-0.645703	-0.645703	-0.645703	-0.645703	4.46424
ENSG00000181773	ENSG00000181773	ENSG00000181773	GPR3	2827	G protein-coupled receptor 3 [Source:HGNC Symbol;Acc:HGNC:4484]	-1.73693	0.320415	-1.29507	0.210311	0.947736	-4.5933	-1.73693	-1.29507	0.210311	0.947736	-4.5933	1.82378	-0.645703	3.3661	-0.645703	2.51088	1.10587	-0.645703	2.43397	-0.645703	-0.645703	-0.645703	-0.645703	4.69539
ENSG00000241169	ENSG00000241169	ENSG00000241169	NA	NA	novel transcript	2.35704	-0.578186	1.57824	0.13074	0.947736	-4.59152	2.35704	1.57824	0.13074	0.947736	-4.59152	0.926334	-0.645703	-0.645703	-0.645703	-0.645703	2.31885	-0.645703	-0.645703	-0.645703	3.10336	-0.645703	-0.645703	4.25855
ENSG00000126705	ENSG00000126705	ENSG00000126705	AHDC1	27245	AT-hook DNA binding motif containing 1 [Source:HGNC Symbol;Acc:HGNC:25230]	-0.957004	6.85332	-0.678899	0.505098	0.947736	-4.59651	-0.957004	-0.678899	0.505098	0.947736	-4.59651	7.15257	8.00775	8.80316	-0.645703	7.68772	5.64942	8.97588	5.80201	9.97467	7.84388	6.9501	6.97876	5.9958
ENSG00000000938	ENSG00000000938	ENSG00000000938	FGR	2268	FGR proto-oncogene, Src family tyrosine kinase [Source:HGNC Symbol;Acc:HGNC:3697]	-1.9694	0.583569	-1.55333	0.136041	0.947736	-4.5914	-1.9694	-1.55333	0.136041	0.947736	-4.5914	4.5757	-0.645703	0.0371012	-0.645703	-0.645703	1.33946	-0.645703	5.33429	-0.645703	0.225912	-0.645703	2.63873	4.53615
ENSG00000009780	ENSG00000009780	ENSG00000009780	FAM76A	199870	family with sequence similarity 76 member A [Source:HGNC Symbol;Acc:HGNC:28530]	0.903106	1.13109	0.658569	0.517721	0.947736	-4.59661	0.903106	0.658569	0.517721	0.947736	-4.59661	3.05881	-0.645703	-0.645703	-0.645703	3.9478	4.24683	-0.645703	3.88641	0.51072	5.19778	2.1723	-0.645703	1.14962
ENSG00000230833	ENSG00000230833	ENSG00000230833	RPEP3	NA	ribulose-5-phosphate-3-epimerase pseudogene 3 [Source:HGNC Symbol;Acc:HGNC:44522]	0.91344	-0.701141	0.640927	0.529098	0.947736	-4.59694	0.91344	0.640927	0.529098	0.947736	-4.59694	2.68728	-0.645703	-0.645703	-0.645703	-0.645703	4.26113	1.86805	0.590217	-0.645703	-0.645703	-0.645703	-0.645703	-0.645703
ENSG00000117758	ENSG00000117758	ENSG00000117758	STX12	23673	syntaxin 12 [Source:HGNC Symbol;Acc:HGNC:11430]	-1.28579	1.35425	-0.819413	0.422542	0.947736	-4.59608	-1.28579	-0.819413	0.422542	0.947736	-4.59608	4.15318	1.30019	5.31154	-0.645703	-0.645703	3.62828	0.716259	3.72251	-0.645703	2.28743	-0.645703	-0.645703	4.95877
ENSG00000130775	ENSG00000130775	ENSG00000130775	THEMIS2	9473	thymocyte selection associated family member 2 [Source:HGNC Symbol;Acc:HGNC:16839]	-0.941428	2.45978	-0.630766	0.535582	0.947736	-4.59678	-0.941428	-0.630766	0.535582	0.947736	-4.59678	3.52181	5.09552	2.29123	-0.645703	5.45444	5.85669	-0.645703	4.67904	-0.645703	-0.645703	7.39014	-0.645703	4.90546
ENSG00000117748	ENSG00000117748	ENSG00000117748	RPA2	6118	replication protein A2 [Source:HGNC Symbol;Acc:HGNC:10290]	-1.86733	0.911737	-1.65127	0.114315	0.947736	-4.59076	-1.86733	-1.65127	0.114315	0.947736	-4.59076	3.61386	1.30019	1.12873	-0.645703	4.05305	3.10148	-0.645703	3.79933	-0.645703	-0.645703	-0.645703	-0.645703	4.05819
ENSG00000158156	ENSG00000158156	ENSG00000158156	XKR8	55113	XK related 8 [Source:HGNC Symbol;Acc:HGNC:25508]	-1.75907	0.909529	-1.14851	0.264778	0.947736	-4.59423	-1.75907	-1.14851	0.264778	0.947736	-4.59423	3.42348	-0.645703	-0.645703	-0.645703	3.4789	3.43997	-0.645703	3.84353	-0.645703	-0.645703	-0.645703	5.99183	3.1312
ENSG00000169403	ENSG00000169403	ENSG00000169403	PTAFR	5724	platelet activating factor receptor [Source:HGNC Symbol;Acc:HGNC:9582]	-1.61052	0.741395	-1.35868	0.18939	0.947736	-4.59275	-1.61052	-1.35868	0.18939	0.947736	-4.59275	3.16406	-0.645703	-0.645703	-0.645703	5.60049	5.25128	-0.645703	4.22396	-0.645703	-0.645703	-0.645703	-0.645703	4.69539
ENSG00000130770	ENSG00000130770	ENSG00000130770	ATP5IF1	93974	ATP synthase inhibitory factor subunit 1 [Source:HGNC Symbol;Acc:HGNC:871]	-1.23649	0.0562356	-1.09895	0.284857	0.947736	-4.59454	-1.23649	-1.09895	0.284857	0.947736	-4.59454	4.88987	-0.645703	-0.645703	-0.645703	-0.645703	2.93306	-0.645703	4.71121	-0.645703	-0.645703	-0.645703	-0.645703	3.87065
ENSG00000130772	ENSG00000130772	ENSG00000130772	MED18	54797	mediator complex subunit 18 [Source:HGNC Symbol;Acc:HGNC:25944]	-2.08204	0.761001	-1.73272	0.0985547	0.947736	-4.59003	-2.08204	-1.73272	0.0985547	0.947736	-4.59003	1.6607	1.67446	0.0371012	-0.645703	1.37046	3.73459	-0.645703	3.72251	-0.645703	-0.645703	-0.645703	3.36349	2.54313
ENSG00000229820	ENSG00000229820	ENSG00000229820	DNAJC8P4	NA	DNAJC8 pseudogene 4 [Source:HGNC Symbol;Acc:HGNC:56542]	0.805522	-0.832185	0.685444	0.50094	0.947736	-4.59674	0.805522	0.685444	0.50094	0.947736	-4.59674	1.60197	-0.645703	-0.645703	-0.645703	-0.645703	1.94655	-0.645703	1.24596	0.51072	0.765408	-0.645703	-0.645703	-0.645703
ENSG00000242125	ENSG00000242125	ENSG00000242125	SNHG3	8420	small nucleolar RNA host gene 3 [Source:HGNC Symbol;Acc:HGNC:10118]	2.12525	2.00633	1.33552	0.197225	0.947736	-4.59326	2.12525	1.33552	0.197225	0.947736	-4.59326	2.62964	1.30019	4.89017	-0.645703	5.61202	5.02696	1.40417	1.33122	-0.645703	4.94805	5.45823	-0.645703	-0.209553
ENSG00000279443	ENSG00000279443	ENSG00000279443	NA	NA	TEC	-0.738514	0.564121	-0.629346	0.536253	0.947736	-4.59692	-0.738514	-0.629346	0.536253	0.947736	-4.59692	2.7427	0.00556969	0.0371012	-0.645703	-0.645703	2.42429	-0.645703	4.68715	-0.645703	4.76319	-0.645703	-0.645703	3.49102
ENSG00000180098	ENSG00000180098	ENSG00000180098	TRNAU1AP	54952	tRNA selenocysteine 1 associated protein 1 [Source:HGNC Symbol;Acc:HGNC:30813]	-1.7175	1.49698	-1.01335	0.323415	0.947736	-4.59505	-1.7175	-1.01335	0.323415	0.947736	-4.59505	4.65005	2.52226	2.50296	-0.645703	-0.645703	3.67175	4.7939	3.99491	-0.645703	2.57108	-0.645703	-0.645703	3.05492
ENSG00000197989	ENSG00000197989	ENSG00000197989	SNHG12	85028	small nucleolar RNA host gene 12 [Source:HGNC Symbol;Acc:HGNC:30062]	-1.43075	0.419018	-0.800314	0.433258	0.947736	-4.59609	-1.43075	-0.800314	0.433258	0.947736	-4.59609	4.48109	4.70969	2.29123	-0.645703	-0.645703	-0.645703	0.716259	2.8057	4.16365	0.225912	-0.645703	-0.645703	-0.645703
ENSG00000120656	ENSG00000120656	ENSG00000120656	TAF12	6883	TATA-box binding protein associated factor 12 [Source:HGNC Symbol;Acc:HGNC:11545]	-2.41212	3.01014	-1.68482	0.108104	0.947736	-4.59045	-2.41212	-1.68482	0.108104	0.947736	-4.59045	4.0137	2.98785	2.68756	-0.645703	4.15113	5.1928	4.30087	5.89945	-0.645703	4.13831	0.498584	2.85678	5.15425
ENSG00000188060	ENSG00000188060	ENSG00000188060	RAB42	115273	RAB42, member RAS oncogene family [Source:HGNC Symbol;Acc:HGNC:28702]	-0.874999	-0.360013	-0.715971	0.482294	0.947736	-4.59657	-0.874999	-0.715971	0.482294	0.947736	-4.59657	1.10614	-0.645703	2.40098	-0.645703	-0.645703	2.14468	-0.645703	2.43397	-0.645703	-0.645703	-0.645703	-0.645703	1.53377
ENSG00000162419	ENSG00000162419	ENSG00000162419	GMEB1	10691	glucocorticoid modulatory element binding protein 1 [Source:HGNC Symbol;Acc:HGNC:4370]	-2.38669	3.10981	-1.46555	0.158853	0.947736	-4.5923	-2.38669	-1.46555	0.158853	0.947736	-4.5923	4.88987	5.12597	6.01061	-0.645703	2.93471	4.93182	2.21851	5.19339	-0.645703	-0.645703	1.56565	8.05445	3.84822
ENSG00000198492	ENSG00000198492	ENSG00000198492	YTHDF2	51441	YTH N6-methyladenosine RNA binding protein F2 [Source:HGNC Symbol;Acc:HGNC:31675]	-1.64139	-0.261112	-1.48826	0.152295	0.947736	-4.59195	-1.64139	-1.48826	0.152295	0.947736	-4.59195	4.0137	0.00556969	-0.645703	-0.645703	-0.645703	0.827014	-0.645703	4.75043	-0.645703	-0.645703	-0.645703	-0.645703	1.74273
ENSG00000159023	ENSG00000159023	ENSG00000159023	EPB41	2035	erythrocyte membrane protein band 4.1 [Source:HGNC Symbol;Acc:HGNC:3377]	-2.22362	4.15526	-1.60196	0.124856	0.947736	-4.5916	-2.22362	-1.60196	0.124856	0.947736	-4.5916	5.92303	7.04359	5.49599	-0.645703	2.77978	6.14972	4.7939	5.96093	2.42026	3.90287	0.498584	3.43301	6.88771
ENSG00000277958	ENSG00000277958	ENSG00000277958	NA	NA	Metazoan signal recognition particle RNA [Source:RFAM;Acc:RF00017]	-2.28564	-0.338441	-1.90231	0.0716449	0.947736	-4.58855	-2.28564	-1.90231	0.0716449	0.947736	-4.58855	2.37287	2.52226	-0.645703	-0.645703	-0.645703	-0.645703	-0.645703	3.02628	-0.645703	-0.645703	-0.645703	-0.645703	4.50782
ENSG00000253304	ENSG00000253304	ENSG00000253304	TMEM200B	399474	transmembrane protein 200B [Source:HGNC Symbol;Acc:HGNC:33785]	-3.16175	0.465277	-2.05797	0.0533366	0.947736	-4.58732	-3.16175	-2.05797	0.0533366	0.947736	-4.58732	1.33975	3.23138	5.44565	-0.645703	-0.645703	0.0249685	-0.645703	4.42157	-0.645703	-0.645703	-0.645703	-0.645703	3.87065
ENSG00000116350	ENSG00000116350	ENSG00000116350	SRSF4	6429	serine and arginine rich splicing factor 4 [Source:HGNC Symbol;Acc:HGNC:10786]	-1.30098	9.31461	-1.02637	0.317396	0.947736	-4.59491	-1.30098	-1.02637	0.317396	0.947736	-4.59491	8.06962	13.0505	12.0971	-0.645703	10.7155	4.62408	11.5803	7.79708	13.0127	9.3426	13.3712	11.2544	6.88496
ENSG00000116353	ENSG00000116353	ENSG00000116353	MECR	51102	mitochondrial trans-2-enoyl-CoA reductase [Source:HGNC Symbol;Acc:HGNC:19691]	-1.47815	0.876018	-1.13285	0.270771	0.947736	-4.59433	-1.47815	-1.13285	0.270771	0.947736	-4.59433	4.52127	1.06897	2.50296	-0.645703	-0.645703	5.41372	-0.645703	4.36204	-0.645703	-0.645703	-0.645703	-0.645703	4.74478
ENSG00000060656	ENSG00000060656	ENSG00000060656	PTPRU	10076	protein tyrosine phosphatase receptor type U [Source:HGNC Symbol;Acc:HGNC:9683]	-2.00416	4.62927	-1.22082	0.236841	0.947736	-4.59406	-2.00416	-1.22082	0.236841	0.947736	-4.59406	6.59615	7.85705	6.30695	-0.645703	4.43694	6.25351	4.22546	5.92367	2.79157	5.17679	-0.645703	7.16394	5.65181
ENSG00000230523	ENSG00000230523	ENSG00000230523	LINC01756	101928460	long intergenic non-protein coding RNA 1756 [Source:HGNC Symbol;Acc:HGNC:52545]	-0.885924	-0.00568275	-0.713618	0.483716	0.947736	-4.59652	-0.885924	-0.713618	0.483716	0.947736	-4.59652	4.05807	-0.645703	-0.645703	-0.645703	-0.645703	0.827014	-0.645703	3.46397	0.51072	-0.645703	0.498584	-0.645703	4.55011
ENSG00000284676	ENSG00000284676	ENSG00000284676	NA	NA	novel transcript	-2.34644	-0.3466	-1.62066	0.121294	0.947736	-4.59042	-2.34644	-1.62066	0.121294	0.947736	-4.59042	-0.645703	4.46961	-0.645703	-0.645703	-0.645703	3.03645	-0.645703	2.43397	-0.645703	-0.645703	-0.645703	-0.645703	2.93235
ENSG00000233399	ENSG00000233399	ENSG00000233399	LINC01648	101929406	long intergenic non-protein coding RNA 1648 [Source:HGNC Symbol;Acc:HGNC:52435]	-0.854881	-0.194672	-0.792517	0.437369	0.947736	-4.59619	-0.854881	-0.792517	0.437369	0.947736	-4.59619	3.68632	1.97135	-0.645703	-0.645703	-0.645703	2.14468	-0.645703	3.17206	-0.645703	-0.645703	-0.645703	-0.645703	0.624501
ENSG00000236335	ENSG00000236335	ENSG00000236335	NA	NA	novel transcript	-1.14674	-0.235352	-1.01736	0.321145	0.947736	-4.59503	-1.14674	-1.01736	0.321145	0.947736	-4.59503	3.08048	-0.645703	-0.645703	-0.645703	-0.645703	3.90821	-0.645703	4.65444	-0.645703	-0.645703	-0.645703	-0.645703	1.28935
ENSG00000162510	ENSG00000162510	ENSG00000162510	MATN1	4146	matrilin 1 [Source:HGNC Symbol;Acc:HGNC:6907]	1.2667	1.2972	0.936536	0.36018	0.947736	-4.59541	1.2667	0.936536	0.36018	0.947736	-4.59541	5.24688	2.6947	-0.645703	4.29201	-0.645703	2.82168	-0.645703	2.71344	-0.645703	5.90777	-0.645703	-0.645703	4.03851
ENSG00000229607	ENSG00000229607	ENSG00000229607	NA	NA	novel transcript	-1.6665	-0.36841	-1.32903	0.198816	0.947736	-4.59306	-1.6665	-1.32903	0.198816	0.947736	-4.59306	3.84668	-0.645703	-0.645703	-0.645703	3.31928	-0.645703	-0.645703	2.8057	-0.645703	-0.645703	-0.645703	-0.645703	2.16182
ENSG00000060688	ENSG00000060688	ENSG00000060688	SNRNP40	9410	small nuclear ribonucleoprotein U5 subunit 40 [Source:HGNC Symbol;Acc:HGNC:30857]	-1.33486	0.641355	-1.13342	0.270455	0.947736	-4.59436	-1.33486	-1.13342	0.270455	0.947736	-4.59436	2.68728	0.00556969	-0.645703	-0.645703	3.26189	1.33946	-0.645703	4.75043	-0.645703	-0.645703	2.77154	-0.645703	4.34117
ENSG00000121766	ENSG00000121766	ENSG00000121766	ZCCHC17	51538	zinc finger CCHC-type containing 17 [Source:HGNC Symbol;Acc:HGNC:30246]	-1.8946	1.84907	-1.24793	0.226967	0.947736	-4.59369	-1.8946	-1.24793	0.226967	0.947736	-4.59369	2.92146	4.37135	3.41924	-0.645703	2.299	4.11131	4.74073	2.86409	0.51072	2.12152	-0.645703	-0.645703	1.83685
ENSG00000121769	ENSG00000121769	ENSG00000121769	FABP3	2170	fatty acid binding protein 3 [Source:HGNC Symbol;Acc:HGNC:3557]	-1.45255	0.862786	-1.10707	0.281439	0.947736	-4.59451	-1.45255	-1.10707	0.281439	0.947736	-4.59451	4.04711	1.30019	0.0371012	-0.645703	-0.645703	3.0028	-0.645703	4.46937	-0.645703	-0.645703	0.498584	4.03466	2.84444
ENSG00000168528	ENSG00000168528	ENSG00000168528	SERINC2	347735	serine incorporator 2 [Source:HGNC Symbol;Acc:HGNC:23231]	1.06111	2.68952	0.794652	0.436154	0.947736	-4.59594	1.06111	0.794652	0.436154	0.947736	-4.59594	4.71385	2.6947	0.498679	2.50909	0.853589	5.38789	-0.645703	4.26787	1.91896	3.27126	3.41908	2.06887	5.85105
ENSG00000293391	ENSG00000293391	ENSG00000293391	LDC1P	149086	leucine decarboxylase 1, pseudogene [Source:HGNC Symbol;Acc:HGNC:49677]	-1.51108	0.64071	-0.911006	0.373516	0.947736	-4.59561	-1.51108	-0.911006	0.373516	0.947736	-4.59561	3.56857	-0.645703	-0.645703	-0.645703	-0.645703	3.19383	-0.645703	3.5554	0.51072	-0.645703	-0.645703	6.81265	3.40144
ENSG00000284543	ENSG00000284543	ENSG00000284543	LINC01226	NA	long intergenic non-protein coding RNA 1226 [Source:HGNC Symbol;Acc:HGNC:49678]	-1.27536	2.94296	-0.873826	0.392943	0.947736	-4.59582	-1.27536	-0.873826	0.392943	0.947736	-4.59582	5.28472	6.64146	3.13149	-0.645703	3.4789	4.9584	-0.645703	6.01347	0.51072	5.97013	0.498584	-0.645703	6.18216
ENSG00000142910	ENSG00000142910	ENSG00000142910	TINAGL1	64129	tubulointerstitial nephritis antigen like 1 [Source:HGNC Symbol;Acc:HGNC:19168]	-2.46695	1.98198	-1.78645	0.0896452	0.947736	-4.58965	-2.46695	-1.78645	0.0896452	0.947736	-4.58965	4.10112	2.6947	3.86458	-0.645703	6.15959	3.60604	-0.645703	5.02448	-0.645703	0.225912	-0.645703	0.198167	5.72748
ENSG00000121764	ENSG00000121764	ENSG00000121764	HCRTR1	3061	hypocretin receptor 1 [Source:HGNC Symbol;Acc:HGNC:4848]	1.95051	0.974428	1.45401	0.161473	0.947736	-4.59266	1.95051	1.45401	0.161473	0.947736	-4.59266	3.44034	-0.645703	-0.645703	4.46704	3.6675	1.54044	-0.645703	3.05162	-0.645703	5.21848	1.1286	-0.645703	0.624501
ENSG00000264078	ENSG00000264078	ENSG00000264078	NA	NA	novel transcript, antisense to PEF1	-2.81584	-0.909976	-2.15238	0.0442053	0.947736	-4.58513	-2.81584	-2.15238	0.0442053	0.947736	-4.58513	-0.645703	3.53354	-0.645703	-0.645703	-0.645703	-0.645703	-0.645703	1.15535	-0.645703	-0.645703	-0.645703	-0.645703	4.38856
ENSG00000121753	ENSG00000121753	ENSG00000121753	ADGRB2	576	adhesion G protein-coupled receptor B2 [Source:HGNC Symbol;Acc:HGNC:944]	-1.4265	6.39956	-0.947755	0.354845	0.947736	-4.59536	-1.4265	-0.947755	0.354845	0.947736	-4.59536	6.51888	7.91923	9.57511	-0.645703	7.83025	6.39316	6.65839	5.93733	9.22512	7.10293	4.20422	7.06887	5.50901
ENSG00000203620	ENSG00000203620	ENSG00000203620	NA	NA	novel transcript	1.76644	1.65889	1.26932	0.218915	0.947736	-4.59381	1.76644	1.26932	0.218915	0.947736	-4.59381	3.2041	1.49943	1.12873	4.09278	5.78495	2.78256	0.716259	1.15535	1.91896	1.46494	1.56565	-0.645703	0.624501
ENSG00000184007	ENSG00000184007	ENSG00000184007	PTP4A2	8073	protein tyrosine phosphatase 4A2 [Source:HGNC Symbol;Acc:HGNC:9635]	1.48895	4.61172	0.96208	0.347509	0.947736	-4.59527	1.48895	0.96208	0.347509	0.947736	-4.59527	4.31734	6.86102	6.5043	6.07889	5.29193	3.90821	0.716259	3.5554	1.91896	6.84789	5.29724	5.07309	4.07759
ENSG00000228634	ENSG00000228634	ENSG00000228634	NA	NA	novel transcript	-1.71666	-1.00137	-1.43519	0.166702	0.947736	-4.59209	-1.71666	-1.43519	0.166702	0.947736	-4.59209	1.266	-0.645703	-0.645703	-0.645703	-0.645703	-0.645703	0.716259	2.31343	-0.645703	-0.645703	-0.645703	-0.645703	1.53377
ENSG00000284702	ENSG00000284702	ENSG00000284702	NA	NA	novel transcript	-1.92702	0.431601	-1.46555	0.158354	0.947736	-4.59214	-1.92702	-1.46555	0.158354	0.947736	-4.59214	3.01446	4.66891	-0.645703	-0.645703	0.0404733	-0.645703	-0.645703	4.04625	-0.645703	2.57108	-0.645703	-0.645703	4.52205
ENSG00000203325	ENSG00000203325	ENSG00000203325	NA	NA	novel transcript	-1.60979	0.789632	-1.39075	0.179597	0.947736	-4.59269	-1.60979	-1.39075	0.179597	0.947736	-4.59269	2.84754	3.85771	0.847827	-0.645703	-0.645703	1.22739	1.40417	2.86409	1.14427	-0.645703	1.1286	-0.645703	3.43193
ENSG00000266203	ENSG00000266203	ENSG00000266203	MIR5585	100847018	microRNA 5585 [Source:HGNC Symbol;Acc:HGNC:43452]	1.20369	-0.667489	0.810261	0.427655	0.947736	-4.59608	1.20369	0.810261	0.427655	0.947736	-4.59608	1.266	-0.645703	7.03783	-0.645703	-0.645703	-0.645703	-0.645703	-0.107889	-0.645703	-0.645703	3.19366	-0.645703	-0.645703
ENSG00000276493	ENSG00000276493	ENSG00000276493	NA	NA	Metazoan signal recognition particle RNA [Source:RFAM;Acc:RF00017]	-3.15542	0.861771	-1.85469	0.078963	0.947736	-4.58883	-3.15542	-1.85469	0.078963	0.947736	-4.58883	0.481233	3.57827	5.68142	-0.645703	0.0404733	-0.645703	-0.645703	2.71344	7.52105	-0.645703	0.498584	-0.645703	1.92521
ENSG00000084652	ENSG00000084652	ENSG00000084652	TXLNA	200081	taxilin alpha [Source:HGNC Symbol;Acc:HGNC:30685]	-1.08816	4.71727	-0.716846	0.482044	0.947736	-4.59647	-1.08816	-0.716846	0.482044	0.947736	-4.59647	4.9322	7.38315	8.01934	-0.645703	3.83427	4.69953	6.80805	5.49995	0.51072	5.77435	7.32898	5.72708	2.08718
ENSG00000160050	ENSG00000160050	ENSG00000160050	CCDC28B	79140	coiled-coil domain containing 28B [Source:HGNC Symbol;Acc:HGNC:28163]	-1.63787	0.416912	-0.997864	0.330676	0.947736	-4.59514	-1.63787	-0.997864	0.330676	0.947736	-4.59514	3.44034	-0.645703	-0.645703	-0.645703	1.37046	1.79753	-0.645703	2.94746	4.22555	-0.645703	-0.645703	-0.645703	4.15272
ENSG00000160051	ENSG00000160051	ENSG00000160051	IQCC	55721	IQ motif containing C [Source:HGNC Symbol;Acc:HGNC:25545]	-3.02328	0.734302	-2.36406	0.0283169	0.947736	-4.58474	-3.02328	-2.36406	0.0283169	0.947736	-4.58474	0.926334	3.11475	-0.645703	-0.645703	8.26755	2.01566	-0.645703	4.98556	-0.645703	-0.645703	-0.645703	-0.645703	1.92521
ENSG00000160055	ENSG00000160055	ENSG00000160055	TMEM234	56063	transmembrane protein 234 [Source:HGNC Symbol;Acc:HGNC:28837]	-1.20202	0.0356774	-0.863633	0.398382	0.947736	-4.59588	-1.20202	-0.863633	0.398382	0.947736	-4.59588	3.26215	2.91996	0.847827	-0.645703	5.93017	-0.645703	-0.645703	0.100745	-0.645703	-0.645703	-0.645703	-0.645703	1.14962
ENSG00000084623	ENSG00000084623	ENSG00000084623	EIF3I	8668	eukaryotic translation initiation factor 3 subunit I [Source:HGNC Symbol;Acc:HGNC:3272]	-1.66943	3.81693	-1.0343	0.313768	0.947736	-4.59495	-1.66943	-1.0343	0.313768	0.947736	-4.59495	4.96753	5.67146	6.29988	-0.645703	6.98599	4.67838	5.31415	5.6935	0.51072	6.55425	1.56565	-0.645703	4.56394
ENSG00000291132	ENSG00000291132	ENSG00000291132	NA	NA	novel transcript	-1.52775	-0.295077	-1.16934	0.256379	0.947736	-4.59403	-1.52775	-1.16934	0.256379	0.947736	-4.59403	-0.385889	3.99603	-0.645703	-0.645703	-0.645703	3.0028	-0.645703	1.05866	-0.645703	-0.645703	-0.645703	-0.645703	4.15272
ENSG00000182866	ENSG00000182866	ENSG00000182866	LCK	3932	LCK proto-oncogene, Src family tyrosine kinase [Source:HGNC Symbol;Acc:HGNC:6524]	-1.45628	1.52323	-1.23038	0.232845	0.947736	-4.5937	-1.45628	-1.23038	0.232845	0.947736	-4.5937	4.59088	4.02863	-0.645703	-0.645703	5.50479	2.2631	-0.645703	4.402	-0.645703	2.28743	-0.645703	-0.645703	5.87898
ENSG00000175130	ENSG00000175130	ENSG00000175130	MARCKSL1	65108	MARCKS like 1 [Source:HGNC Symbol;Acc:HGNC:7142]	-1.30233	0.516054	-0.961696	0.347918	0.947736	-4.59534	-1.30233	-0.961696	0.347918	0.947736	-4.59534	2.82204	-0.645703	3.25356	-0.645703	3.62261	2.82168	-0.645703	2.54521	-0.645703	-0.645703	-0.645703	-0.645703	2.97437
ENSG00000225828	ENSG00000225828	ENSG00000225828	FAM229A	100128071	family with sequence similarity 229 member A [Source:HGNC Symbol;Acc:HGNC:44652]	-2.09363	2.35524	-1.03259	0.314547	0.947736	-4.59496	-2.09363	-1.03259	0.314547	0.947736	-4.59496	3.71432	2.52226	3.47049	-0.645703	5.57715	3.1637	8.17849	3.7382	-0.645703	3.85079	-0.645703	-0.645703	2.36504
ENSG00000224333	ENSG00000224333	ENSG00000224333	GAPDHP20	NA	glyceraldehyde 3 phosphate dehydrogenase pseudogene 20 [Source:HGNC Symbol;Acc:HGNC:37772]	1.51643	-0.667158	1.26019	0.222121	0.947736	-4.59354	1.51643	1.26019	0.222121	0.947736	-4.59354	1.47681	-0.645703	-0.645703	-0.645703	-0.645703	2.08161	-0.645703	1.05866	-0.645703	4.41429	-0.645703	-0.645703	-0.645703
ENSG00000229259	ENSG00000229259	ENSG00000229259	LRRC37A12P	NA	leucine rich repeat containing 37 member A12, pseudogene [Source:HGNC Symbol;Acc:HGNC:43816]	-1.56539	0.476048	-1.02497	0.318035	0.947736	-4.59499	-1.56539	-1.02497	0.318035	0.947736	-4.59499	3.31795	-0.645703	4.62205	-0.645703	-0.645703	3.62828	-0.645703	3.88641	-0.645703	-0.645703	-0.645703	-0.645703	4.09675
ENSG00000273274	ENSG00000273274	ENSG00000273274	ZBTB8B	728116	zinc finger and BTB domain containing 8B [Source:HGNC Symbol;Acc:HGNC:37057]	-1.11475	1.9635	-0.878803	0.389954	0.947736	-4.59575	-1.11475	-0.878803	0.389954	0.947736	-4.59575	3.47348	3.66378	0.498679	-0.645703	1.37046	3.10148	1.40417	4.21277	0.51072	5.85587	0.498584	-0.645703	5.32637
ENSG00000160062	ENSG00000160062	ENSG00000160062	ZBTB8A	653121	zinc finger and BTB domain containing 8A [Source:HGNC Symbol;Acc:HGNC:24172]	-1.13059	2.23228	-0.717955	0.481375	0.947736	-4.59638	-1.13059	-0.717955	0.481375	0.947736	-4.59638	4.03606	3.89355	6.54072	0.927926	5.025	-0.271741	2.93835	3.00048	-0.645703	2.91333	0.498584	0.198167	3.49102
ENSG00000176261	ENSG00000176261	ENSG00000176261	ZBTB8OS	339487	zinc finger and BTB domain containing 8 opposite strand [Source:HGNC Symbol;Acc:HGNC:24094]	-3.44697	3.50663	-2.32593	0.0309499	0.947736	-4.58653	-3.44697	-2.32593	0.0309499	0.947736	-4.58653	3.93261	6.11271	5.93052	-0.645703	4.6972	2.42429	4.50598	3.78429	6.95391	3.18975	-0.645703	1.4176	5.30183
ENSG00000162521	ENSG00000162521	ENSG00000162521	RBBP4	5928	RB binding protein 4, chromatin remodeling factor [Source:HGNC Symbol;Acc:HGNC:9887]	-1.90444	3.36175	-1.12498	0.274375	0.947736	-4.59449	-1.90444	-1.12498	0.274375	0.947736	-4.59449	5.26592	5.67146	6.07826	-0.645703	3.4789	5.13961	-0.645703	4.99212	2.61783	3.5578	-0.645703	4.758	5.46547
ENSG00000162520	ENSG00000162520	ENSG00000162520	SYNC	81493	syncoilin, intermediate filament protein [Source:HGNC Symbol;Acc:HGNC:28897]	-2.17046	0.852963	-1.34893	0.192956	0.947736	-4.59296	-2.17046	-1.34893	0.192956	0.947736	-4.59296	1.18829	5.43655	5.08363	-0.645703	-0.645703	0.481024	-0.645703	4.24608	-0.645703	2.28743	-0.645703	-0.645703	2.54313
ENSG00000162522	ENSG00000162522	ENSG00000162522	NHSL3	57648	NHS like 3 [Source:HGNC Symbol;Acc:HGNC:29301]	-2.31297	3.45837	-1.35909	0.18977	0.947736	-4.59293	-2.31297	-1.35909	0.18977	0.947736	-4.59293	4.83992	4.62694	5.75561	-0.645703	5.76443	5.54809	6.10629	4.28933	-0.645703	2.80801	-0.645703	2.63873	6.28592
ENSG00000134684	ENSG00000134684	ENSG00000134684	YARS1	8565	tyrosyl-tRNA synthetase 1 [Source:HGNC Symbol;Acc:HGNC:12840]	-0.820817	2.83732	-0.630093	0.535895	0.947736	-4.59697	-0.820817	-0.630093	0.535895	0.947736	-4.59697	4.34446	6.01846	1.74298	-0.645703	4.73986	5.81852	-0.645703	5.65681	-0.645703	4.30241	2.40083	0.198167	5.68383
ENSG00000160097	ENSG00000160097	ENSG00000160097	FNDC5	252995	fibronectin type III domain containing 5 [Source:HGNC Symbol;Acc:HGNC:20240]	-1.88489	2.00932	-1.24746	0.227135	0.947736	-4.59359	-1.88489	-1.24746	0.227135	0.947736	-4.59359	3.83398	3.28634	4.75201	-0.645703	2.18011	3.5372	-0.645703	5.21598	-0.645703	2.91333	-0.645703	2.51596	2.93235
ENSG00000121905	ENSG00000121905	ENSG00000121905	HPCA	3208	hippocalcin [Source:HGNC Symbol;Acc:HGNC:5144]	-1.29892	1.16589	-1.12927	0.272161	0.947736	-4.59438	-1.29892	-1.12927	0.272161	0.947736	-4.59438	3.92064	2.6947	0.847827	-0.645703	3.31928	2.85977	0.716259	3.65797	-0.645703	1.71846	-0.645703	-0.645703	2.08718
ENSG00000121900	ENSG00000121900	ENSG00000121900	TMEM54	113452	transmembrane protein 54 [Source:HGNC Symbol;Acc:HGNC:24143]	-1.19692	0.108015	-1.08128	0.292451	0.947736	-4.59465	-1.19692	-1.08128	0.292451	0.947736	-4.59465	2.33731	-0.645703	-0.645703	-0.645703	4.08649	1.54044	-0.645703	3.14876	-0.645703	0.225912	-0.645703	-0.645703	2.54313
ENSG00000287691	ENSG00000287691	ENSG00000287691	NA	NA	novel transcript, antisense to RNF19B	1.24638	-0.225802	0.789994	0.439118	0.947736	-4.59635	1.24638	0.789994	0.439118	0.947736	-4.59635	1.87429	-0.645703	3.61415	-0.645703	2.85933	1.33946	-0.645703	-0.645703	-0.645703	-0.645703	-0.645703	-0.645703	2.75083
ENSG00000116514	ENSG00000116514	ENSG00000116514	RNF19B	127544	ring finger protein 19B [Source:HGNC Symbol;Acc:HGNC:26886]	-2.74944	1.83381	-1.58294	0.129663	0.947736	-4.59137	-2.74944	-1.58294	0.129663	0.947736	-4.59137	4.53703	6.39493	4.89017	-0.645703	-0.645703	4.04673	4.98891	4.04625	-0.645703	-0.645703	-0.645703	-0.645703	4.76886
ENSG00000142920	ENSG00000142920	ENSG00000142920	AZIN2	113451	antizyme inhibitor 2 [Source:HGNC Symbol;Acc:HGNC:29957]	-2.59065	3.83806	-1.43258	0.167956	0.947736	-4.59247	-2.59065	-1.43258	0.167956	0.947736	-4.59247	5.35753	3.82095	4.17379	-0.645703	6.85142	5.4328	8.112	5.52278	-0.645703	4.41429	-0.645703	4.03466	5.77581
ENSG00000116525	ENSG00000116525	ENSG00000116525	TRIM62	55223	tripartite motif containing 62 [Source:HGNC Symbol;Acc:HGNC:25574]	-1.7545	1.26935	-1.09252	0.288038	0.947736	-4.59462	-1.7545	-1.09252	0.288038	0.947736	-4.59462	5.29865	3.39035	4.17379	-0.645703	-0.645703	3.99633	3.66494	3.5904	-0.645703	-0.645703	-0.645703	-0.645703	2.42688
ENSG00000279179	ENSG00000279179	ENSG00000279179	NA	NA	TEC	-0.842833	1.08199	-0.720963	0.479284	0.947736	-4.59654	-0.842833	-0.720963	0.479284	0.947736	-4.59654	2.76963	1.06897	-0.645703	-0.645703	4.67539	4.17312	-0.645703	2.7756	-0.645703	2.43621	-0.645703	-0.645703	5.68383
ENSG00000284721	ENSG00000284721	ENSG00000284721	NA	NA	novel transcript	-2.29145	0.434226	-1.62656	0.120026	0.947736	-4.59059	-2.29145	-1.62656	0.120026	0.947736	-4.59059	-0.165802	2.09965	4.62205	-0.645703	1.37046	2.2631	-0.645703	3.12508	-0.645703	-0.645703	-0.645703	0.198167	1.53377
ENSG00000160094	ENSG00000160094	ENSG00000160094	ZNF362	149076	zinc finger protein 362 [Source:HGNC Symbol;Acc:HGNC:18079]	2.04423	3.76377	1.06882	0.298322	0.947736	-4.5948	2.04423	1.06882	0.298322	0.947736	-4.5948	4.40584	6.58229	6.29988	-0.645703	6.73499	5.13185	-0.645703	2.61487	-0.645703	7.11953	8.04264	2.38176	3.05492
ENSG00000234512	ENSG00000234512	ENSG00000234512	TLR12P	NA	toll like receptor 12, pseudogene [Source:HGNC Symbol;Acc:HGNC:31754]	-2.18352	-0.19662	-1.84967	0.0792098	0.947736	-4.58905	-2.18352	-1.84967	0.0792098	0.947736	-4.58905	2.92146	1.30019	-0.645703	-0.645703	0.503574	-0.645703	-0.645703	2.89242	-0.645703	-0.645703	-0.645703	-0.645703	4.95877
ENSG00000121903	ENSG00000121903	ENSG00000121903	ZSCAN20	7579	zinc finger and SCAN domain containing 20 [Source:HGNC Symbol;Acc:HGNC:13093]	-1.14863	2.38599	-0.931767	0.36258	0.947736	-4.59554	-1.14863	-0.931767	0.36258	0.947736	-4.59554	6.33502	6.20117	0.847827	-0.645703	5.21841	5.58835	-0.645703	6.03269	-0.645703	3.42163	-0.645703	-0.645703	4.29216
ENSG00000176256	ENSG00000176256	ENSG00000176256	HMGB4	127540	high mobility group box 4 [Source:HGNC Symbol;Acc:HGNC:24954]	-1.97701	0.836509	-1.44193	0.165329	0.947736	-4.59218	-1.97701	-1.44193	0.165329	0.947736	-4.59218	1.33975	-0.645703	-0.645703	-0.645703	4.24297	3.06933	-0.645703	3.95517	-0.645703	0.225912	-0.645703	4.73065	3.70581
ENSG00000231163	ENSG00000231163	ENSG00000231163	CSMD2-AS1	402779	CSMD2 antisense RNA 1 [Source:HGNC Symbol;Acc:HGNC:40882]	-1.17844	2.03607	-0.726174	0.476436	0.947736	-4.5964	-1.17844	-0.726174	0.476436	0.947736	-4.5964	3.52181	5.47254	-0.645703	-0.645703	2.05054	3.60604	-0.645703	4.42157	-0.645703	6.4618	-0.645703	5.27589	2.88907
ENSG00000201148	ENSG00000201148	ENSG00000201148	RNA5SP42	NA	RNA, 5S ribosomal pseudogene 42 [Source:HGNC Symbol;Acc:HGNC:42818]	2.05336	-0.858114	1.42027	0.171461	0.947736	-4.59233	2.05336	1.42027	0.171461	0.947736	-4.59233	2.14501	-0.645703	-0.645703	-0.645703	-0.645703	3.19383	-0.645703	-0.645703	-0.645703	-0.645703	-0.645703	-0.645703	3.1312
ENSG00000188910	ENSG00000188910	ENSG00000188910	GJB3	2707	gap junction protein beta 3 [Source:HGNC Symbol;Acc:HGNC:4285]	-2.52993	0.19706	-2.14987	0.0439932	0.947736	-4.58643	-2.52993	-2.14987	0.0439932	0.947736	-4.58643	3.37168	3.66378	0.498679	-0.645703	2.18011	-0.645703	-0.645703	3.44497	-0.645703	-0.645703	-0.645703	-0.645703	2.16182
ENSG00000116544	ENSG00000116544	ENSG00000116544	DLGAP3	58512	DLG associated protein 3 [Source:HGNC Symbol;Acc:HGNC:30368]	-0.881857	6.91835	-0.663255	0.514747	0.947736	-4.59651	-0.881857	-0.663255	0.514747	0.947736	-4.59651	6.3305	8.03408	9.90526	-0.645703	7.66022	4.7307	7.9863	5.31349	8.75725	8.21221	8.33995	9.1706	6.24359
ENSG00000284773	ENSG00000284773	ENSG00000284773	NA	NA	novel protein	-1.22874	-0.0456324	-1.12861	0.272433	0.947736	-4.59437	-1.22874	-1.12861	0.272433	0.947736	-4.59437	2.62964	2.61105	0.0371012	-0.645703	-0.645703	0.973169	-0.645703	1.98549	-0.645703	-0.645703	-0.645703	-0.645703	3.62896
ENSG00000163867	ENSG00000163867	ENSG00000163867	ZMYM6	9204	zinc finger MYM-type containing 6 [Source:HGNC Symbol;Acc:HGNC:13050]	-1.04686	1.27512	-0.70389	0.489896	0.947736	-4.59661	-1.04686	-0.70389	0.489896	0.947736	-4.59661	4.26151	0.00556969	4.85203	-0.645703	1.90817	3.99633	-0.645703	3.96854	-0.645703	1.71846	-0.645703	-0.645703	3.68065
ENSG00000116560	ENSG00000116560	ENSG00000116560	SFPQ	6421	splicing factor proline and glutamine rich [Source:HGNC Symbol;Acc:HGNC:10774]	-1.13757	6.90079	-0.875696	0.391601	0.947736	-4.59571	-1.13757	-0.875696	0.391601	0.947736	-4.59571	6.62224	8.23953	11.0368	-0.645703	6.72971	4.91383	9.04055	5.9475	8.57906	7.12502	9.08677	8.48916	4.65719
ENSG00000146463	ENSG00000146463	ENSG00000146463	ZMYM4	9202	zinc finger MYM-type containing 4 [Source:HGNC Symbol;Acc:HGNC:13055]	-2.47336	3.71257	-1.40971	0.174517	0.947736	-4.59317	-2.47336	-1.40971	0.174517	0.947736	-4.59317	4.54485	6.95731	0.498679	-0.645703	3.52841	4.18817	7.48626	4.38216	3.72339	6.84789	-0.645703	3.73776	5.22558
ENSG00000142687	ENSG00000142687	ENSG00000142687	KIAA0319L	79932	KIAA0319 like [Source:HGNC Symbol;Acc:HGNC:30071]	-0.998338	4.69752	-0.670225	0.510387	0.947736	-4.59632	-0.998338	-0.670225	0.510387	0.947736	-4.59632	6.4054	4.3457	4.92733	-0.645703	5.94847	7.36467	5.63872	6.25625	2.61783	7.29543	1.1286	3.68174	6.50603
ENSG00000236274	ENSG00000236274	ENSG00000236274	NA	NA	zinc finger protein pseudogene	-2.39762	-0.767771	-1.9711	0.0627232	0.947736	-4.58787	-2.39762	-1.9711	0.0627232	0.947736	-4.58787	1.77144	-0.645703	-0.645703	-0.645703	-0.645703	-0.645703	-0.645703	4.33133	-0.645703	-0.645703	-0.645703	-0.645703	3.16788
ENSG00000126067	ENSG00000126067	ENSG00000126067	PSMB2	5690	proteasome 20S subunit beta 2 [Source:HGNC Symbol;Acc:HGNC:9539]	-1.80735	2.72398	-1.07411	0.296001	0.947736	-4.59477	-1.80735	-1.07411	0.296001	0.947736	-4.59477	4.92023	7.13626	4.77258	-0.645703	0.0404733	5.13961	3.27393	3.46397	5.07183	2.57108	-0.645703	-0.645703	4.17091
ENSG00000142686	ENSG00000142686	ENSG00000142686	C1orf216	127703	chromosome 1 open reading frame 216 [Source:HGNC Symbol;Acc:HGNC:26800]	-1.82273	0.906223	-0.98782	0.335448	0.947736	-4.59519	-1.82273	-0.98782	0.335448	0.947736	-4.59519	4.82073	-0.645703	3.56783	-0.645703	-0.645703	3.5372	5.2006	3.67438	-0.645703	0.225912	-0.645703	-0.645703	1.92521
ENSG00000134698	ENSG00000134698	ENSG00000134698	AGO4	192670	argonaute RISC component 4 [Source:HGNC Symbol;Acc:HGNC:18424]	-2.59517	2.52365	-1.36001	0.189483	0.947736	-4.59294	-2.59517	-1.36001	0.189483	0.947736	-4.59294	5.40983	2.21746	2.99814	0.927926	6.68674	4.56767	7.51029	5.02448	-0.645703	-0.645703	-0.645703	-0.645703	4.43444
ENSG00000126070	ENSG00000126070	ENSG00000126070	AGO3	192669	argonaute RISC catalytic component 3 [Source:HGNC Symbol;Acc:HGNC:18421]	-2.05016	3.6499	-1.38424	0.182062	0.947736	-4.5927	-2.05016	-1.38424	0.182062	0.947736	-4.5927	5.33066	3.78324	7.64854	-0.645703	5.21841	5.31436	3.27393	5.93052	-0.645703	2.28743	1.90063	2.95457	6.26067
ENSG00000092850	ENSG00000092850	ENSG00000092850	TEKT2	27285	tektin 2 [Source:HGNC Symbol;Acc:HGNC:11725]	-0.967624	0.979587	-0.849874	0.405464	0.947736	-4.59595	-0.967624	-0.849874	0.405464	0.947736	-4.59595	2.71526	3.23138	-0.645703	-0.645703	0.853589	4.67838	-0.645703	4.80361	-0.645703	3.90287	-0.645703	-0.645703	2.16182
ENSG00000054116	ENSG00000054116	ENSG00000054116	TRAPPC3	27095	trafficking protein particle complex subunit 3 [Source:HGNC Symbol;Acc:HGNC:19942]	-2.66024	1.03299	-1.57596	0.131265	0.947736	-4.59181	-2.66024	-1.57596	0.131265	0.947736	-4.59181	1.47681	0.00556969	0.0371012	-0.645703	-0.645703	3.83361	5.23945	2.64848	5.00281	0.225912	-0.645703	-0.645703	4.17091
ENSG00000116885	ENSG00000116885	ENSG00000116885	OSCP1	127700	organic solute carrier partner 1 [Source:HGNC Symbol;Acc:HGNC:29971]	-1.10843	0.552083	-0.935	0.360952	0.947736	-4.59549	-1.10843	-0.935	0.360952	0.947736	-4.59549	4.4973	-0.645703	-0.645703	-0.645703	5.04214	4.81066	-0.645703	4.15548	-0.645703	-0.645703	-0.645703	-0.645703	2.08718
ENSG00000201448	ENSG00000201448	ENSG00000201448	SNORA63C	109616970	small nucleolar RNA, H/ACA box 63C [Source:HGNC Symbol;Acc:HGNC:52210]	-1.00093	-0.607694	-0.616351	0.544856	0.947736	-4.59723	-1.00093	-0.616351	0.544856	0.947736	-4.59723	-0.645703	-0.645703	-0.645703	-0.645703	2.85933	-0.645703	-0.645703	2.68133	-0.645703	1.15716	3.93908	-0.645703	0.124897
ENSG00000230214	ENSG00000230214	ENSG00000230214	FTLP18	NA	ferritin light chain pseudogene 18 [Source:HGNC Symbol;Acc:HGNC:37968]	-0.992446	-0.777502	-0.627545	0.537647	0.947736	-4.59694	-0.992446	-0.627545	0.537647	0.947736	-4.59694	2.99177	-0.645703	-0.645703	-0.645703	-0.645703	-0.645703	-0.645703	2.86409	-0.645703	-0.645703	-0.645703	4.31798	-0.645703
ENSG00000284705	ENSG00000284705	ENSG00000284705	NA	NA	novel transcript	-0.739993	0.00150063	-0.69856	0.492878	0.947736	-4.59663	-0.739993	-0.69856	0.492878	0.947736	-4.59663	3.457	1.06897	-0.645703	-0.645703	-0.645703	3.77502	-0.645703	2.8057	-0.645703	-0.645703	-0.645703	-0.645703	2.65071
ENSG00000163873	ENSG00000163873	ENSG00000163873	GRIK3	2899	glutamate ionotropic receptor kainate type subunit 3 [Source:HGNC Symbol;Acc:HGNC:4581]	-1.69279	4.35931	-0.801109	0.432808	0.947736	-4.59589	-1.69279	-0.801109	0.432808	0.947736	-4.59589	5.24688	7.0868	4.90887	-0.645703	6.22862	6.23551	-0.645703	5.62761	9.27354	6.77291	-0.645703	2.23378	6.30663
ENSG00000284650	ENSG00000284650	ENSG00000284650	NA	124904027	novel transcript	-1.49523	0.102502	-1.35831	0.189505	0.947736	-4.59277	-1.49523	-1.35831	0.189505	0.947736	-4.59277	3.58382	-0.645703	-0.645703	-0.645703	-0.645703	4.03013	-0.645703	4.83314	-0.645703	-0.645703	-0.645703	-0.645703	4.52205
ENSG00000233621	ENSG00000233621	ENSG00000233621	LITATS1	728431	lncRNA induced by TGF-beta and antagonizes TGF-beta signaling 1 [Source:HGNC Symbol;Acc:HGNC:49453]	-0.741217	0.268634	-0.641926	0.528218	0.947736	-4.59689	-0.741217	-0.641926	0.528218	0.947736	-4.59689	3.76873	-0.645703	0.498679	-0.645703	0.0404733	5.38136	-0.645703	3.51952	-0.645703	-0.645703	-0.645703	-0.645703	2.65071
ENSG00000163877	ENSG00000163877	ENSG00000163877	SNIP1	79753	Smad nuclear interacting protein 1 [Source:HGNC Symbol;Acc:HGNC:30587]	-1.69135	4.17083	-1.0787	0.293707	0.947736	-4.5948	-1.69135	-1.0787	0.293707	0.947736	-4.5948	3.38915	5.28286	7.69507	-0.645703	7.53863	4.94074	1.40417	4.78106	3.88554	5.64271	2.77154	4.42422	3.54779
ENSG00000134697	ENSG00000134697	ENSG00000134697	GNL2	29889	G protein nucleolar 2 [Source:HGNC Symbol;Acc:HGNC:29925]	-1.38872	2.10446	-0.855867	0.402559	0.947736	-4.59584	-1.38872	-0.855867	0.402559	0.947736	-4.59584	4.54485	5.96049	0.0371012	-0.645703	0.0404733	5.28667	3.66494	4.91827	0.51072	6.37227	-0.645703	-0.645703	2.23279
ENSG00000284748	ENSG00000284748	ENSG00000284748	NA	NA	novel transcript	-1.08841	-0.542434	-0.895943	0.380951	0.947736	-4.59572	-1.08841	-0.895943	0.380951	0.947736	-4.59572	2.94528	4.12224	0.0371012	-0.645703	-0.645703	-0.645703	-0.645703	0.590217	-0.645703	-0.645703	-0.645703	-0.645703	1.28935
ENSG00000169218	ENSG00000169218	ENSG00000169218	RSPO1	284654	R-spondin 1 [Source:HGNC Symbol;Acc:HGNC:21679]	-1.37009	0.719012	-0.991685	0.333606	0.947736	-4.59518	-1.37009	-0.991685	0.333606	0.947736	-4.59518	3.16406	0.452653	-0.645703	-0.645703	0.0404733	4.06315	-0.645703	2.94746	-0.645703	-0.645703	-0.645703	4.88745	4.17091
ENSG00000116922	ENSG00000116922	ENSG00000116922	AIRIM	54955	AFG2 interacting ribosome maturation factor [Source:HGNC Symbol;Acc:HGNC:26039]	-2.18078	1.45637	-1.27854	0.216202	0.947736	-4.5934	-2.18078	-1.27854	0.216202	0.947736	-4.5934	4.5757	0.00556969	-0.645703	-0.645703	5.58887	2.61452	4.8947	4.75815	-0.645703	2.12152	-0.645703	-0.645703	3.40144
ENSG00000214141	ENSG00000214141	ENSG00000214141	ACTN4P2	NA	actinin alpha 4 pseudogene 2 [Source:HGNC Symbol;Acc:HGNC:44032]	-2.22562	-0.395896	-1.72853	0.0998139	0.947736	-4.58926	-2.22562	-1.72853	0.0998139	0.947736	-4.58926	-0.645703	-0.645703	1.74298	-0.645703	2.6062	0.973169	-0.645703	1.87625	-0.645703	-0.645703	-0.645703	-0.645703	3.46178
ENSG00000227416	ENSG00000227416	ENSG00000227416	NA	NA	novel pseudogene	1.61429	-0.665555	1.17207	0.255375	0.947736	-4.5941	1.61429	1.17207	0.255375	0.947736	-4.5941	2.76963	-0.645703	-0.645703	-0.645703	-0.645703	-0.645703	-0.645703	1.15535	-0.645703	-0.645703	8.60939	-0.645703	-0.645703
ENSG00000196449	ENSG00000196449	ENSG00000196449	YRDC	79693	yrdC N6-threonylcarbamoyltransferase domain containing [Source:HGNC Symbol;Acc:HGNC:28905]	-1.85979	1.05381	-1.09789	0.285744	0.947736	-4.59458	-1.85979	-1.09789	0.285744	0.947736	-4.59458	2.92146	5.9435	4.59921	-0.645703	-0.645703	1.54044	-0.645703	1.87625	4.03129	-0.645703	-0.645703	-0.645703	2.88907
ENSG00000188786	ENSG00000188786	ENSG00000188786	MTF1	4520	metal regulatory transcription factor 1 [Source:HGNC Symbol;Acc:HGNC:7428]	-1.08605	1.56682	-0.9737	0.341847	0.947736	-4.59528	-1.08605	-0.9737	0.341847	0.947736	-4.59528	4.0137	1.83053	-0.645703	-0.645703	4.27233	2.42429	-0.645703	5.24373	-0.645703	1.71846	2.1723	0.198167	5.19924
ENSG00000183386	ENSG00000183386	ENSG00000183386	FHL3	2275	four and a half LIM domains 3 [Source:HGNC Symbol;Acc:HGNC:3704]	-1.33453	0.708614	-0.967461	0.345266	0.947736	-4.59531	-1.33453	-0.967461	0.345266	0.947736	-4.59531	1.60197	-0.645703	2.68756	-0.645703	3.31928	5.64942	-0.645703	2.58046	-0.645703	-0.645703	-0.645703	-0.645703	4.75687
ENSG00000183520	ENSG00000183520	ENSG00000183520	UTP11	51118	UTP11 small subunit processome component [Source:HGNC Symbol;Acc:HGNC:24329]	-1.34861	0.906926	-0.779629	0.445053	0.947736	-4.5962	-1.34861	-0.779629	0.445053	0.947736	-4.5962	2.71526	-0.645703	-0.645703	-0.645703	-0.645703	1.22739	-0.645703	4.68715	-0.645703	4.51811	-0.645703	6.98456	3.84822
ENSG00000284623	ENSG00000284623	ENSG00000284623	LINC02786	NA	long intergenic non-protein coding RNA 2786 [Source:HGNC Symbol;Acc:HGNC:54307]	-1.01386	0.202787	-0.878426	0.390154	0.947736	-4.5958	-1.01386	-0.878426	0.390154	0.947736	-4.5958	2.50696	-0.645703	-0.645703	-0.645703	1.75021	3.81434	-0.645703	2.35474	0.51072	-0.645703	-0.645703	-0.645703	4.34117
ENSG00000238063	ENSG00000238063	ENSG00000238063	LINC01685	NA	long intergenic non-protein coding RNA 1685 [Source:HGNC Symbol;Acc:HGNC:52473]	-1.24364	1.15527	-0.944489	0.356344	0.947736	-4.59544	-1.24364	-0.944489	0.356344	0.947736	-4.59544	2.30084	4.72966	-0.645703	-0.645703	-0.645703	3.75495	-0.645703	4.80361	-0.645703	5.95787	-0.645703	-0.645703	4.88358
ENSG00000284632	ENSG00000284632	ENSG00000284632	NA	NA	novel transcript	-1.93147	0.626851	-1.71006	0.10274	0.947736	-4.5902	-1.93147	-1.71006	0.10274	0.947736	-4.5902	3.24306	4.49316	-0.645703	-0.645703	-0.645703	3.96172	-0.645703	4.29995	-0.645703	-0.645703	-0.645703	-0.645703	5.38207
ENSG00000116954	ENSG00000116954	ENSG00000116954	RRAGC	64121	Ras related GTP binding C [Source:HGNC Symbol;Acc:HGNC:19902]	-2.64156	1.66354	-1.70002	0.105165	0.947736	-4.59046	-2.64156	-1.70002	0.105165	0.947736	-4.59046	2.5696	1.06897	2.50296	-0.645703	4.43694	4.17312	4.84518	4.33133	-0.645703	-0.645703	1.1286	-0.645703	3.46178
ENSG00000228436	ENSG00000228436	ENSG00000228436	RRAGC-DT	105378663	RRAGC divergent transcript [Source:HGNC Symbol;Acc:HGNC:55793]	-1.99483	-0.276297	-1.42636	0.169719	0.947736	-4.59229	-1.99483	-1.42636	0.169719	0.947736	-4.59229	4.0137	4.49316	1.12873	-0.645703	-0.645703	-0.645703	-0.645703	4.402	-0.645703	-0.645703	-0.645703	-0.645703	-0.645703
ENSG00000158315	ENSG00000158315	ENSG00000158315	RHBDL2	54933	rhomboid like 2 [Source:HGNC Symbol;Acc:HGNC:16083]	-1.22615	0.960816	-0.941536	0.357676	0.947736	-4.59544	-1.22615	-0.941536	0.357676	0.947736	-4.59544	2.71526	1.49943	-0.645703	-0.645703	0.503574	4.06315	2.21851	3.51952	-0.645703	-0.645703	2.1723	-0.645703	5.26844
ENSG00000222378	ENSG00000222378	ENSG00000222378	RNA5SP44	NA	RNA, 5S ribosomal pseudogene 44 [Source:HGNC Symbol;Acc:HGNC:42820]	2.34585	-1.26926	1.89994	0.0720746	0.947736	-4.58776	2.34585	1.89994	0.0720746	0.947736	-4.58776	2.10327	-0.645703	-0.645703	-0.645703	-0.645703	0.827014	-0.645703	-0.645703	-0.645703	-0.645703	-0.645703	1.88266	-0.645703
ENSG00000287422	ENSG00000287422	ENSG00000287422	NA	NA	novel transcript, antisense to MACF1	-1.53545	0.723086	-0.997019	0.331076	0.947736	-4.59514	-1.53545	-0.997019	0.331076	0.947736	-4.59514	3.53756	1.97135	4.14253	-0.645703	2.85933	4.27529	-0.645703	4.48806	-0.645703	-0.645703	-0.645703	-0.645703	-0.645703
ENSG00000226438	ENSG00000226438	ENSG00000226438	NA	NA	novel transcript	-1.18105	-0.769581	-1.00948	0.324815	0.947736	-4.59507	-1.18105	-1.00948	0.324815	0.947736	-4.59507	2.18558	-0.645703	-0.645703	-0.645703	2.299	-0.645703	-0.645703	1.15535	-0.645703	-0.645703	-0.645703	-0.645703	1.83685
ENSG00000291129	ENSG00000291129	ENSG00000291129	NA	728448	peptidylprolyl isomerase E like (pseudogene) [Source:NCBI gene (formerly Entrezgene);Acc:728448]	-1.16475	1.92714	-0.694637	0.49555	0.947736	-4.59657	-1.16475	-0.694637	0.49555	0.947736	-4.59657	4.38856	0.793473	5.83598	-0.645703	2.77978	6.03372	-0.645703	4.38216	0.51072	2.57108	-0.645703	-0.645703	3.82544
ENSG00000116981	ENSG00000116981	ENSG00000116981	NT5C1A	84618	5'-nucleotidase, cytosolic IA [Source:HGNC Symbol;Acc:HGNC:17819]	-2.08444	4.32972	-1.2302	0.233388	0.947736	-4.59406	-2.08444	-1.2302	0.233388	0.947736	-4.59406	5.45616	5.6189	7.19465	-0.645703	7.95996	4.61298	7.36852	3.99491	3.96025	5.21848	-0.645703	3.94232	3.27264
ENSG00000225333	ENSG00000225333	ENSG00000225333	NA	NA	novel pseudogene	-2.41292	-0.566939	-1.84718	0.08008	0.947736	-4.5883	-2.41292	-1.84718	0.08008	0.947736	-4.5883	-0.645703	2.42764	-0.645703	-0.645703	-0.645703	1.79753	-0.645703	2.58046	-0.645703	-0.645703	-0.645703	-0.645703	3.40144
ENSG00000043514	ENSG00000043514	ENSG00000043514	TRIT1	54802	tRNA isopentenyltransferase 1 [Source:HGNC Symbol;Acc:HGNC:20286]	-1.41143	0.921362	-1.28692	0.212831	0.947736	-4.59334	-1.41143	-1.28692	0.212831	0.947736	-4.59334	4.93815	1.06897	-0.645703	-0.645703	3.91094	1.44345	-0.645703	4.64615	-0.645703	1.46494	-0.645703	-0.645703	4.25855
ENSG00000116990	ENSG00000116990	ENSG00000116990	MYCL	4610	MYCL proto-oncogene, bHLH transcription factor [Source:HGNC Symbol;Acc:HGNC:7555]	-2.02498	0.180482	-1.77565	0.0910252	0.947736	-4.58976	-2.02498	-1.77565	0.0910252	0.947736	-4.58976	5.09011	0.00556969	0.0371012	-0.645703	1.90817	0.0249685	-0.645703	4.87633	-0.645703	-0.645703	-0.645703	-0.645703	1.92521
ENSG00000236546	ENSG00000236546	ENSG00000236546	MYCL-AS1	105378668	MYCL antisense RNA 1 [Source:HGNC Symbol;Acc:HGNC:40386]	-0.990571	-0.186173	-0.893679	0.382132	0.947736	-4.5957	-0.990571	-0.893679	0.382132	0.947736	-4.5957	3.40642	3.62166	-0.645703	-0.645703	-0.645703	0.664366	-0.645703	2.03715	-0.645703	-0.645703	-0.645703	-0.645703	2.00847
ENSG00000228477	ENSG00000228477	ENSG00000228477	NA	NA	ribosomal protein S2 (RPS2) pseudogene	1.25703	-0.187229	0.970833	0.343238	0.947736	-4.59528	1.25703	0.970833	0.343238	0.947736	-4.59528	1.266	-0.645703	-0.645703	5.31481	-0.645703	3.62828	-0.645703	3.05162	-0.645703	-0.645703	-0.645703	-0.645703	0.396218
ENSG00000131236	ENSG00000131236	ENSG00000131236	CAP1	10487	cyclase associated actin cytoskeleton regulatory protein 1 [Source:HGNC Symbol;Acc:HGNC:20040]	2.24889	0.764802	1.27735	0.216611	0.947736	-4.59342	2.24889	1.27735	0.216611	0.947736	-4.59342	4.58331	0.452653	-0.645703	8.38442	-0.645703	-0.645703	-0.645703	4.39211	-0.645703	-0.645703	5.67033	-0.645703	1.74273
ENSG00000131238	ENSG00000131238	ENSG00000131238	PPT1	5538	palmitoyl-protein thioesterase 1 [Source:HGNC Symbol;Acc:HGNC:9325]	-1.74909	0.919284	-1.39473	0.178412	0.947736	-4.59265	-1.74909	-1.39473	0.178412	0.947736	-4.59265	3.457	5.73211	1.36375	-0.645703	-0.645703	4.20306	-0.645703	3.65797	-0.645703	-0.645703	-0.645703	-0.645703	4.67004
ENSG00000117000	ENSG00000117000	ENSG00000117000	RLF	6018	RLF zinc finger [Source:HGNC Symbol;Acc:HGNC:10025]	-2.59462	3.31796	-1.65388	0.114137	0.947736	-4.59177	-2.59462	-1.65388	0.114137	0.947736	-4.59177	3.84668	5.09552	3.47049	-0.645703	3.98374	2.82168	0.716259	4.46937	5.20069	5.08959	-0.645703	6.7253	4.27545
ENSG00000188800	ENSG00000188800	ENSG00000188800	TMCO2	127391	transmembrane and coiled-coil domains 2 [Source:HGNC Symbol;Acc:HGNC:23312]	-1.60665	-0.389294	-1.48322	0.153619	0.947736	-4.59191	-1.60665	-1.48322	0.153619	0.947736	-4.59191	1.6607	-0.645703	-0.645703	-0.645703	-0.645703	2.08161	-0.645703	4.22396	-0.645703	-0.645703	-0.645703	-0.645703	3.05492
ENSG00000084073	ENSG00000084073	ENSG00000084073	ZMPSTE24	10269	zinc metallopeptidase STE24 [Source:HGNC Symbol;Acc:HGNC:12877]	-1.75133	1.07435	-1.60369	0.124473	0.947736	-4.59105	-1.75133	-1.60369	0.124473	0.947736	-4.59105	4.69991	5.67146	-0.645703	-0.645703	1.90817	3.9441	-0.645703	4.47874	-0.645703	-0.645703	-0.645703	-0.645703	4.25855
ENSG00000284677	ENSG00000284677	ENSG00000284677	NA	NA	novel transcript	-0.885244	-0.844723	-0.718888	0.480534	0.947736	-4.59653	-0.885244	-0.718888	0.480534	0.947736	-4.59653	2.10327	-0.645703	-0.645703	-0.645703	-0.645703	1.63133	-0.645703	4.41182	-0.645703	-0.645703	-0.645703	-0.645703	-0.645703
ENSG00000286838	ENSG00000286838	ENSG00000286838	NA	NA	novel transcript	-1.83797	-0.648405	-1.44048	0.165565	0.947736	-4.59191	-1.83797	-1.44048	0.165565	0.947736	-4.59191	-0.645703	-0.645703	-0.645703	-0.645703	2.93471	2.42429	-0.645703	2.03715	-0.645703	-0.645703	-0.645703	-0.645703	1.92521
ENSG00000117016	ENSG00000117016	ENSG00000117016	RIMS3	9783	regulating synaptic membrane exocytosis 3 [Source:HGNC Symbol;Acc:HGNC:21292]	-2.03613	3.80934	-1.14538	0.266037	0.947736	-4.59435	-2.03613	-1.14538	0.266037	0.947736	-4.59435	5.38827	5.68175	6.74705	-0.645703	4.80158	4.62408	1.86805	5.38002	-0.645703	6.42665	-0.645703	5.945	6.23498
ENSG00000287743	ENSG00000287743	ENSG00000287743	NA	NA	novel transcript, antisense to RIMS3	-1.47953	0.610886	-1.06932	0.298041	0.947736	-4.59473	-1.47953	-1.06932	0.298041	0.947736	-4.59473	2.94528	0.452653	2.59821	-0.645703	-0.645703	2.70099	-0.645703	2.83519	-0.645703	-0.645703	-0.645703	3.43301	2.84444
ENSG00000237899	ENSG00000237899	ENSG00000237899	NA	NA	novel transcript	-2.40478	-0.324831	-1.65518	0.114038	0.947736	-4.59025	-2.40478	-1.65518	0.114038	0.947736	-4.59025	-0.645703	2.84871	-0.645703	-0.645703	-0.645703	4.38384	-0.645703	3.28322	-0.645703	-0.645703	-0.645703	-0.645703	2.59793
ENSG00000272145	ENSG00000272145	ENSG00000272145	NFYC-AS1	NA	NFYC antisense RNA 1 [Source:HGNC Symbol;Acc:HGNC:49451]	-1.2622	0.0784606	-0.879069	0.390164	0.947736	-4.59579	-1.2622	-0.879069	0.390164	0.947736	-4.59579	1.4099	-0.645703	2.85119	-0.645703	0.0404733	-0.645703	-0.645703	2.9202	-0.645703	3.18975	-0.645703	-0.645703	4.29216
ENSG00000066136	ENSG00000066136	ENSG00000066136	NFYC	4802	nuclear transcription factor Y subunit gamma [Source:HGNC Symbol;Acc:HGNC:7806]	-2.3829	3.63107	-1.40923	0.174656	0.947736	-4.5933	-2.3829	-1.40923	0.174656	0.947736	-4.5933	3.84668	-0.645703	7.3187	-0.645703	4.6079	4.8009	4.8947	4.84768	6.36351	6.28666	-0.645703	3.49932	5.45809
ENSG00000207962	ENSG00000207962	ENSG00000207962	MIR30C1	407031	microRNA 30c-1 [Source:HGNC Symbol;Acc:HGNC:31626]	1.24651	-0.820995	0.977949	0.339896	0.947736	-4.59526	1.24651	0.977949	0.339896	0.947736	-4.59526	0.19369	-0.645703	-0.645703	-0.645703	-0.645703	2.96835	-0.645703	1.87625	-0.645703	-0.645703	2.92638	-0.645703	-0.645703
ENSG00000117013	ENSG00000117013	ENSG00000117013	KCNQ4	9132	potassium voltage-gated channel subfamily Q member 4 [Source:HGNC Symbol;Acc:HGNC:6298]	-1.10359	2.82919	-0.6524	0.521829	0.947736	-4.59677	-1.10359	-0.6524	0.521829	0.947736	-4.59677	5.19318	3.43968	3.56783	-0.645703	2.51088	4.68899	-0.645703	5.2327	-0.645703	0.225912	4.26354	6.79955	4.78075
ENSG00000179862	ENSG00000179862	ENSG00000179862	CITED4	163732	Cbp/p300 interacting transactivator with Glu/Asp rich carboxy-terminal domain 4 [Source:HGNC Symbol;Acc:HGNC:18696]	-1.75154	0.122563	-1.34095	0.194984	0.947736	-4.59301	-1.75154	-1.34095	0.194984	0.947736	-4.59301	3.90858	5.09552	-0.645703	-0.645703	-0.645703	-0.645703	-0.645703	3.96854	-0.645703	1.15716	-0.645703	-0.645703	2.48618
ENSG00000229528	ENSG00000229528	ENSG00000229528	NA	NA	novel transcript	-0.865444	-0.35546	-0.793313	0.436916	0.947736	-4.5962	-0.865444	-0.793313	0.436916	0.947736	-4.5962	3.28099	-0.645703	-0.645703	-0.645703	-0.645703	1.63133	-0.645703	2.97421	-0.645703	-0.645703	-0.645703	-0.645703	3.49102
ENSG00000281207	ENSG00000281207	ENSG00000281207	SLFNL1-AS1	100507178	SLFNL1 antisense RNA 1 [Source:HGNC Symbol;Acc:HGNC:44126]	-2.15827	0.658327	-1.86876	0.0763883	0.947736	-4.58905	-2.15827	-1.86876	0.0763883	0.947736	-4.58905	3.10184	0.452653	1.90077	-0.645703	2.18011	2.01566	-0.645703	4.08358	-0.645703	-0.645703	-0.645703	-0.645703	4.40402
ENSG00000010803	ENSG00000010803	ENSG00000010803	SCMH1	22955	Scm polycomb group protein homolog 1 [Source:HGNC Symbol;Acc:HGNC:19003]	-2.77884	2.32559	-1.61791	0.121889	0.947736	-4.59121	-2.77884	-1.61791	0.121889	0.947736	-4.59121	4.36226	2.52226	1.12873	-0.645703	4.71869	4.7307	-0.645703	4.71914	5.87706	-0.645703	-0.645703	2.06887	5.78174
ENSG00000287400	ENSG00000287400	ENSG00000287400	NA	NA	novel transcript, antisense to SCMH1	-0.946964	1.41958	-0.626882	0.538072	0.947736	-4.59687	-0.946964	-0.626882	0.538072	0.947736	-4.59687	2.37287	3.05269	4.52842	-0.645703	0.503574	2.89688	0.716259	3.07653	-0.645703	4.76319	-0.645703	-0.645703	3.16788
ENSG00000235358	ENSG00000235358	ENSG00000235358	SCMH1-DT	102723924	SCMH1 divergent transcript [Source:HGNC Symbol;Acc:HGNC:55675]	-1.35476	-0.719371	-1.08946	0.288917	0.947736	-4.5946	-1.35476	-1.08946	0.288917	0.947736	-4.5946	3.62864	-0.645703	-0.645703	-0.645703	-0.645703	-0.645703	-0.645703	2.74485	-0.645703	-0.645703	-0.645703	-0.645703	3.40144
ENSG00000204060	ENSG00000204060	ENSG00000204060	FOXO6	100132074	forkhead box O6 [Source:HGNC Symbol;Acc:HGNC:24814]	-1.58659	0.520448	-1.45652	0.160785	0.947736	-4.592	-1.58659	-1.45652	0.160785	0.947736	-4.592	2.18558	1.30019	-0.645703	-0.645703	-0.645703	3.28063	-0.645703	4.16712	-0.645703	1.15716	-0.645703	-0.645703	6.65235
ENSG00000127129	ENSG00000127129	ENSG00000127129	EDN2	1907	endothelin 2 [Source:HGNC Symbol;Acc:HGNC:3177]	1.55631	1.03711	1.32864	0.198942	0.947736	-4.59337	1.55631	1.32864	0.198942	0.947736	-4.59337	4.10112	-0.645703	-0.645703	4.19583	-0.645703	5.79414	-0.645703	4.5427	-0.645703	5.25901	-0.645703	-0.645703	2.70164
ENSG00000127124	ENSG00000127124	ENSG00000127124	HIVEP3	59269	HIVEP zinc finger 3 [Source:HGNC Symbol;Acc:HGNC:13561]	-1.16333	5.32342	-0.865597	0.396986	0.947736	-4.59566	-1.16333	-0.865597	0.396986	0.947736	-4.59566	6.12164	6.92304	7.20225	-0.645703	5.99324	5.50067	5.38517	5.85336	4.68805	6.67897	5.45823	5.7545	4.44942
ENSG00000230638	ENSG00000230638	ENSG00000230638	NA	NA	novel pseudogene	-0.707395	-0.273976	-0.648444	0.524081	0.947736	-4.59684	-0.707395	-0.648444	0.524081	0.947736	-4.59684	3.44034	-0.645703	-0.645703	-0.645703	-0.645703	3.30844	-0.645703	3.48273	-0.645703	-0.645703	-0.645703	-0.645703	2.08718
ENSG00000287587	ENSG00000287587	ENSG00000287587	NA	NA	novel transcript	-1.19109	-0.394229	-1.0174	0.321126	0.947736	-4.59503	-1.19109	-1.0174	0.321126	0.947736	-4.59503	0.926334	-0.645703	0.847827	-0.645703	-0.645703	3.06933	-0.645703	3.65797	-0.645703	-0.645703	-0.645703	-0.645703	0.994888
ENSG00000227538	ENSG00000227538	ENSG00000227538	HNRNPFP1	NA	heterogeneous nuclear ribonucleoprotein F pseudogene 1 [Source:HGNC Symbol;Acc:HGNC:48812]	-1.01217	-0.200706	-0.933458	0.361728	0.947736	-4.5955	-1.01217	-0.933458	0.361728	0.947736	-4.5955	2.62964	-0.645703	-0.645703	-0.645703	-0.645703	3.19383	-0.645703	3.30446	-0.645703	-0.645703	-0.645703	-0.645703	4.07759
ENSG00000044012	ENSG00000044012	ENSG00000044012	GUCA2B	2981	guanylate cyclase activator 2B [Source:HGNC Symbol;Acc:HGNC:4683]	1.63072	-0.774422	1.03628	0.312865	0.947736	-4.59492	1.63072	1.03628	0.312865	0.947736	-4.59492	1.71713	-0.645703	-0.645703	-0.645703	-0.645703	2.78256	-0.645703	-0.645703	-0.645703	-0.645703	-0.645703	-0.645703	5.09833
ENSG00000066185	ENSG00000066185	ENSG00000066185	ZMYND12	84217	zinc finger MYND-type containing 12 [Source:HGNC Symbol;Acc:HGNC:21192]	-1.56336	0.636836	-1.15649	0.26141	0.947736	-4.5942	-1.56336	-1.15649	0.26141	0.947736	-4.5942	3.14362	-0.645703	-0.645703	-0.645703	4.93607	3.79482	1.86805	2.58046	-0.645703	-0.645703	-0.645703	-0.645703	4.46424
ENSG00000234917	ENSG00000234917	ENSG00000234917	NA	NA	novel transcript	-1.14346	-0.496634	-1.03788	0.311725	0.947736	-4.59491	-1.14346	-1.03788	0.311725	0.947736	-4.59491	1.60197	-0.645703	-0.645703	-0.645703	-0.645703	0.973169	-0.645703	2.31343	-0.645703	-0.645703	-0.645703	-0.645703	5.0792
ENSG00000065978	ENSG00000065978	ENSG00000065978	YBX1	4904	Y-box binding protein 1 [Source:HGNC Symbol;Acc:HGNC:8014]	-1.97292	2.52561	-1.04952	0.306885	0.947736	-4.59489	-1.97292	-1.04952	0.306885	0.947736	-4.59489	3.28099	4.2659	6.86666	-0.645703	3.57628	2.78256	-0.645703	3.30446	5.75645	4.0942	-0.645703	-0.645703	4.37293
ENSG00000164007	ENSG00000164007	ENSG00000164007	CLDN19	149461	claudin 19 [Source:HGNC Symbol;Acc:HGNC:2040]	-1.18219	0.720963	-0.981862	0.337909	0.947736	-4.59523	-1.18219	-0.981862	0.337909	0.947736	-4.59523	4.36226	4.12224	-0.645703	-0.645703	0.0404733	3.96172	-0.645703	3.00048	0.51072	-0.645703	-0.645703	-0.645703	4.03851
ENSG00000117385	ENSG00000117385	ENSG00000117385	P3H1	64175	prolyl 3-hydroxylase 1 [Source:HGNC Symbol;Acc:HGNC:19316]	-1.72568	3.35033	-1.07046	0.2976	0.947736	-4.59476	-1.72568	-1.07046	0.2976	0.947736	-4.59476	5.23243	3.62166	3.78584	-0.645703	5.00765	4.17312	-0.645703	4.53374	4.03129	-0.645703	4.32051	6.85759	5.8454
ENSG00000177868	ENSG00000177868	ENSG00000177868	SVBP	374969	small vasohibin binding protein [Source:HGNC Symbol;Acc:HGNC:29204]	-1.8206	-0.897609	-1.5102	0.146646	0.947736	-4.59127	-1.8206	-1.5102	0.146646	0.947736	-4.59127	-0.645703	-0.645703	-0.645703	-0.645703	-0.645703	0.827014	-0.645703	1.41171	0.51072	-0.645703	-0.645703	-0.645703	4.85011
ENSG00000164010	ENSG00000164010	ENSG00000164010	ERMAP	114625	erythroblast membrane associated protein (Scianna blood group) [Source:HGNC Symbol;Acc:HGNC:15743]	-1.13492	2.50704	-0.784671	0.44216	0.947736	-4.59623	-1.13492	-0.784671	0.44216	0.947736	-4.59623	4.30818	0.00556969	2.99814	-0.645703	5.76443	4.68899	2.50026	4.97897	-0.645703	3.49132	2.59805	-0.645703	6.46977
ENSG00000228192	ENSG00000228192	ENSG00000228192	ZNF691-DT	122152325	ZNF691 divergent transcript [Source:HGNC Symbol;Acc:HGNC:55800]	-2.37948	1.43038	-1.5702	0.132598	0.947736	-4.59142	-2.37948	-1.5702	0.132598	0.947736	-4.59142	2.37287	6.36971	-0.645703	-0.645703	4.1824	2.61452	-0.645703	3.32539	-0.645703	-0.645703	-0.645703	5.21798	3.68065
ENSG00000164011	ENSG00000164011	ENSG00000164011	ZNF691	51058	zinc finger protein 691 [Source:HGNC Symbol;Acc:HGNC:28028]	-2.04262	0.68436	-1.42395	0.170408	0.947736	-4.59244	-2.04262	-1.42395	0.170408	0.947736	-4.59244	2.89724	5.91762	3.65902	-0.645703	-0.645703	3.1637	-0.645703	4.53374	-0.645703	-0.645703	-0.645703	-0.645703	0.396218
ENSG00000233708	ENSG00000233708	ENSG00000233708	NA	NA	epidermodysplasia verruciformis 1 (EVER1) pseudogene	1.22103	1.26605	0.65851	0.51798	0.947736	-4.59655	1.22103	0.65851	0.51798	0.947736	-4.59655	2.5696	3.74451	3.41924	8.88611	-0.645703	3.4894	-0.645703	2.58046	-0.645703	-0.645703	-0.645703	-0.645703	2.36504
ENSG00000288955	ENSG00000288955	ENSG00000288955	NA	NA	novel transcript, antisense to SLC2A1	2.41062	-0.536004	1.86509	0.076924	0.947736	-4.58959	2.41062	1.86509	0.076924	0.947736	-4.58959	1.6607	-0.645703	-0.645703	-0.645703	-0.645703	2.37253	-0.645703	0.100745	-0.645703	7.12502	-0.645703	-0.645703	-0.645703
ENSG00000227533	ENSG00000227533	ENSG00000227533	SLC2A1-DT	440584	SLC2A1 divergent transcript [Source:HGNC Symbol;Acc:HGNC:44187]	-1.21865	4.79129	-0.813118	0.426055	0.947736	-4.59609	-1.21865	-0.813118	0.426055	0.947736	-4.59609	5.72398	6.1868	6.81802	-0.645703	8.08104	0.270942	7.43697	4.42157	6.83981	6.22662	7.67319	0.198167	4.64424
ENSG00000283973	ENSG00000283973	ENSG00000283973	NA	NA	novel transcript	-0.892295	-0.444905	-0.793817	0.436629	0.947736	-4.59622	-0.892295	-0.793817	0.436629	0.947736	-4.59622	1.10614	-0.645703	-0.645703	-0.645703	-0.645703	0.0249685	-0.645703	2.2709	-0.645703	1.15716	-0.645703	-0.645703	5.21685
ENSG00000066056	ENSG00000066056	ENSG00000066056	TIE1	7075	tyrosine kinase with immunoglobulin like and EGF like domains 1 [Source:HGNC Symbol;Acc:HGNC:11809]	-2.65195	2.04212	-2.08646	0.0499633	0.947736	-4.58684	-2.65195	-2.08646	0.0499633	0.947736	-4.58684	5.074	4.3457	0.847827	-0.645703	1.13505	5.31436	1.40417	5.37501	-0.645703	-0.645703	-0.645703	3.56273	5.75788
ENSG00000117400	ENSG00000117400	ENSG00000117400	MPL	4352	MPL proto-oncogene, thrombopoietin receptor [Source:HGNC Symbol;Acc:HGNC:7217]	-1.49802	2.75121	-0.974014	0.342085	0.947736	-4.59527	-1.49802	-0.974014	0.342085	0.947736	-4.59527	5.26592	5.01645	-0.645703	0.927926	4.213	5.0436	-0.645703	5.49995	3.21421	-0.645703	1.56565	4.64536	5.98041
ENSG00000234694	ENSG00000234694	ENSG00000234694	CDC20-DT	105378687	CDC20 divergent transcript [Source:HGNC Symbol;Acc:HGNC:55681]	1.98255	-0.864534	1.34912	0.192896	0.947736	-4.59277	1.98255	1.34912	0.192896	0.947736	-4.59277	3.48977	-0.645703	-0.645703	-0.645703	-0.645703	1.79753	-0.645703	-0.645703	-0.645703	-0.645703	-0.645703	-0.645703	3.1312
ENSG00000117399	ENSG00000117399	ENSG00000117399	CDC20	991	cell division cycle 20 [Source:HGNC Symbol;Acc:HGNC:1723]	-1.96811	0.499812	-1.05921	0.302562	0.947736	-4.59479	-1.96811	-1.05921	0.302562	0.947736	-4.59479	4.16337	-0.645703	-0.645703	-0.645703	-0.645703	5.06005	5.38517	3.79933	-0.645703	-0.645703	-0.645703	-0.645703	2.79839
ENSG00000229431	ENSG00000229431	ENSG00000229431	MED8-AS1	NA	MED8 antisense RNA 1 [Source:HGNC Symbol;Acc:HGNC:40908]	-1.03313	-0.240898	-0.936723	0.360086	0.947736	-4.59548	-1.03313	-0.936723	0.360086	0.947736	-4.59548	1.47681	-0.645703	-0.645703	-0.645703	-0.645703	4.20306	-0.645703	3.05162	-0.645703	-0.645703	-0.645703	-0.645703	4.11565
ENSG00000198198	ENSG00000198198	ENSG00000198198	SZT2	23334	SZT2 subunit of KICSTOR complex [Source:HGNC Symbol;Acc:HGNC:29040]	-1.12387	4.46023	-0.65791	0.518357	0.947736	-4.59657	-1.12387	-0.65791	0.518357	0.947736	-4.59657	6.9033	6.77236	6.78803	0.927926	6.51316	7.00559	2.21851	7.28401	-0.645703	7.84055	0.498584	1.11327	6.13199
ENSG00000236200	ENSG00000236200	ENSG00000236200	KDM4A-AS1	NA	KDM4A antisense RNA 1 [Source:HGNC Symbol;Acc:HGNC:40528]	-2.87319	1.5093	-2.31439	0.031407	0.947736	-4.58527	-2.87319	-2.31439	0.031407	0.947736	-4.58527	2.33731	3.33929	0.847827	-0.645703	3.87311	4.47255	0.716259	4.28933	2.42026	-0.645703	-0.645703	-0.645703	4.25855
ENSG00000224751	ENSG00000224751	ENSG00000224751	SHMT1P1	NA	SHMT1 pseudogene 1 [Source:HGNC Symbol;Acc:HGNC:10851]	1.27609	0.949831	0.638502	0.530642	0.947736	-4.5965	1.27609	0.638502	0.530642	0.947736	-4.5965	3.05881	-0.645703	-0.645703	7.92602	-0.645703	3.4649	-0.645703	3.88641	-0.645703	-0.645703	-0.645703	7.04131	0.624501
ENSG00000117407	ENSG00000117407	ENSG00000117407	ARTN	9048	artemin [Source:HGNC Symbol;Acc:HGNC:727]	-1.01778	0.977633	-0.626461	0.538343	0.947736	-4.59688	-1.01778	-0.626461	0.538343	0.947736	-4.59688	3.05881	-0.645703	3.93924	-0.645703	0.503574	2.52254	-0.645703	3.78429	-0.645703	1.93402	-0.645703	4.83706	0.624501
ENSG00000288573	ENSG00000288573	ENSG00000288573	NA	101929609	novel transcript	-1.30347	-0.0914491	-0.950206	0.35367	0.947736	-4.5954	-1.30347	-0.950206	0.35367	0.947736	-4.5954	1.82378	1.83053	1.12873	-0.645703	-0.645703	2.2631	-0.645703	3.75373	1.583	-0.645703	-0.645703	-0.645703	-0.645703
ENSG00000117408	ENSG00000117408	ENSG00000117408	IPO13	9670	importin 13 [Source:HGNC Symbol;Acc:HGNC:16853]	-1.90023	4.08076	-1.2685	0.219202	0.947736	-4.59397	-1.90023	-1.2685	0.219202	0.947736	-4.59397	4.72765	3.66378	5.14801	-0.645703	3.42763	3.3625	6.18801	5.04985	5.62484	6.9566	2.40083	1.88266	5.80522
ENSG00000132768	ENSG00000132768	ENSG00000132768	DPH2	1802	diphthamide biosynthesis 2 [Source:HGNC Symbol;Acc:HGNC:3004]	-1.88199	0.221505	-1.59575	0.126241	0.947736	-4.59115	-1.88199	-1.59575	0.126241	0.947736	-4.59115	3.75532	-0.645703	-0.645703	-0.645703	2.299	0.827014	-0.645703	3.96854	0.51072	-0.645703	-0.645703	-0.645703	4.35714
ENSG00000117410	ENSG00000117410	ENSG00000117410	ATP6V0B	533	ATPase H+ transporting V0 subunit b [Source:HGNC Symbol;Acc:HGNC:861]	-2.06783	1.45555	-1.61673	0.121617	0.947736	-4.591	-2.06783	-1.61673	0.121617	0.947736	-4.591	4.27096	3.74451	2.77169	-0.645703	4.27233	4.20306	-0.645703	4.37213	-0.645703	-0.645703	-0.645703	-0.645703	3.91448
ENSG00000117411	ENSG00000117411	ENSG00000117411	B4GALT2	8704	beta-1,4-galactosyltransferase 2 [Source:HGNC Symbol;Acc:HGNC:925]	-2.83338	3.801	-1.81648	0.0847698	0.947736	-4.59063	-2.83338	-1.81648	0.0847698	0.947736	-4.59063	4.94407	5.44864	3.47049	-0.645703	7.62935	2.93306	4.22546	5.18768	5.77727	6.24692	-0.645703	2.95457	3.05492
ENSG00000230615	ENSG00000230615	ENSG00000230615	NA	107984948	novel transcript	-1.30368	2.54534	-1.02787	0.316296	0.947736	-4.59498	-1.30368	-1.02787	0.316296	0.947736	-4.59498	5.10605	1.67446	0.0371012	-0.645703	4.6972	5.9346	2.21851	4.99865	1.14427	2.43621	0.498584	3.43301	3.43193
ENSG00000227163	ENSG00000227163	ENSG00000227163	NA	NA	pseudogene similar to part of ATP synthase, H+ transporting, mitochondrial F0 complex, subunit c (subunit 9), isoform 1 (ATP5G1)	-1.68746	-0.991994	-1.13968	0.268348	0.947736	-4.59428	-1.68746	-1.13968	0.268348	0.947736	-4.59428	2.84754	-0.645703	-0.645703	-0.645703	-0.645703	-0.645703	1.86805	3.64137	-0.645703	-0.645703	-0.645703	-0.645703	-0.645703
ENSG00000178028	ENSG00000178028	ENSG00000178028	DMAP1	55929	DNA methyltransferase 1 associated protein 1 [Source:HGNC Symbol;Acc:HGNC:18291]	-1.49276	5.73085	-1.12596	0.273525	0.947736	-4.59452	-1.49276	-1.12596	0.273525	0.947736	-4.59452	4.93815	7.14744	8.50129	-0.645703	6.35749	3.28063	6.32074	5.74101	6.7479	6.13161	9.50446	5.6119	5.06954
ENSG00000117419	ENSG00000117419	ENSG00000117419	ERI3	79033	ERI1 exoribonuclease family member 3 [Source:HGNC Symbol;Acc:HGNC:17276]	0.818406	1.83829	0.631659	0.534771	0.947736	-4.59677	0.818406	0.631659	0.534771	0.947736	-4.59677	4.78157	0.452653	1.12873	-0.645703	3.62261	4.49692	-0.645703	4.62941	-0.645703	5.46358	3.51982	-0.645703	2.08718
ENSG00000233602	ENSG00000233602	ENSG00000233602	ERI3-IT1	100874278	ERI3 intronic transcript 1 [Source:HGNC Symbol;Acc:HGNC:41431]	-1.13827	-0.620066	-1.05011	0.306202	0.947736	-4.59483	-1.13827	-1.05011	0.306202	0.947736	-4.59483	1.77144	0.00556969	0.847827	-0.645703	-0.645703	-0.271741	-0.645703	1.56037	-0.645703	-0.645703	-0.645703	-0.645703	2.23279
ENSG00000187147	ENSG00000187147	ENSG00000187147	RNF220	55182	ring finger protein 220 [Source:HGNC Symbol;Acc:HGNC:25552]	-2.45448	2.93515	-1.68762	0.107558	0.947736	-4.59015	-2.45448	-1.68762	0.107558	0.947736	-4.59015	5.5289	4.53914	0.0371012	-0.645703	3.98374	3.56051	3.97225	5.91334	-0.645703	2.12152	0.498584	5.65618	5.79938
ENSG00000126106	ENSG00000126106	ENSG00000126106	TMEM53	79639	transmembrane protein 53 [Source:HGNC Symbol;Acc:HGNC:26186]	-1.82347	0.330049	-1.61456	0.122088	0.947736	-4.59103	-1.82347	-1.61456	0.122088	0.947736	-4.59103	3.33609	5.03261	-0.645703	-0.645703	-0.645703	0.827014	-0.645703	4.31048	-0.645703	0.225912	-0.645703	-0.645703	2.97437
ENSG00000198520	ENSG00000198520	ENSG00000198520	ARMH1	339541	armadillo like helical domain containing 1 [Source:HGNC Symbol;Acc:HGNC:34345]	-1.86749	0.303491	-1.74742	0.0959172	0.947736	-4.58974	-1.86749	-1.74742	0.0959172	0.947736	-4.58974	3.92064	0.00556969	-0.645703	-0.645703	-0.645703	4.4602	-0.645703	5.65681	-0.645703	-0.645703	-0.645703	-0.645703	3.93591
ENSG00000200169	ENSG00000200169	ENSG00000200169	RNU5D-1	NA	RNA, U5D small nuclear 1 [Source:HGNC Symbol;Acc:HGNC:10214]	1.3603	-0.127953	0.924695	0.366528	0.947736	-4.59559	1.3603	0.924695	0.366528	0.947736	-4.59559	1.01904	1.97135	1.74298	-0.645703	-0.645703	2.85977	-0.645703	-0.645703	-0.645703	-0.645703	-0.645703	2.38176	2.08718
ENSG00000142945	ENSG00000142945	ENSG00000142945	KIF2C	11004	kinesin family member 2C [Source:HGNC Symbol;Acc:HGNC:6393]	-0.912269	2.10368	-0.637664	0.531176	0.947736	-4.59675	-0.912269	-0.637664	0.531176	0.947736	-4.59675	3.35399	4.98357	1.74298	-0.645703	0.503574	5.4328	1.86805	4.71121	-0.645703	-0.645703	8.38739	-0.645703	3.30594
ENSG00000225721	ENSG00000225721	ENSG00000225721	NA	NA	novel transcript	-1.25149	-0.976063	-1.19263	0.246987	0.947736	-4.59387	-1.25149	-1.19263	0.246987	0.947736	-4.59387	-0.165802	-0.645703	-0.645703	-0.645703	-0.645703	1.10587	-0.645703	2.31343	-0.645703	-0.645703	-0.645703	-0.645703	1.83685
ENSG00000142959	ENSG00000142959	ENSG00000142959	BEST4	266675	bestrophin 4 [Source:HGNC Symbol;Acc:HGNC:17106]	-2.99611	0.801921	-2.52375	0.0201912	0.947736	-4.58342	-2.99611	-2.52375	0.0201912	0.947736	-4.58342	1.97028	4.64807	2.04299	-0.645703	1.13505	0.827014	-0.645703	4.45994	-0.645703	-0.645703	-0.645703	-0.645703	4.94826
ENSG00000188396	ENSG00000188396	ENSG00000188396	DYNLT4	343521	dynein light chain Tctex-type 4 [Source:HGNC Symbol;Acc:HGNC:32315]	-2.11219	-0.648051	-1.70559	0.103583	0.947736	-4.59013	-2.11219	-1.70559	0.103583	0.947736	-4.59013	2.01599	-0.645703	-0.645703	-0.645703	-0.645703	-0.645703	-0.645703	3.38642	-0.645703	-0.645703	-0.645703	-0.645703	5.35051
ENSG00000290041	ENSG00000290041	ENSG00000290041	NA	NA	novel transcript	-0.920615	-0.965925	-0.802699	0.431594	0.947736	-4.59623	-0.920615	-0.802699	0.431594	0.947736	-4.59623	1.01904	2.91996	-0.645703	-0.645703	-0.645703	-0.271741	-0.645703	2.22709	-0.645703	-0.645703	-0.645703	-0.645703	-0.645703
ENSG00000281912	ENSG00000281912	ENSG00000281912	LINC01144	400752	long intergenic non-protein coding RNA 1144 [Source:HGNC Symbol;Acc:HGNC:49460]	-1.72364	-0.0112619	-1.51305	0.145926	0.947736	-4.59161	-1.72364	-1.51305	0.145926	0.947736	-4.59161	0.720881	-0.645703	-0.645703	-0.645703	0.0404733	4.31696	-0.645703	3.51952	-0.645703	-0.645703	-0.645703	-0.645703	5.91179
ENSG00000070759	ENSG00000070759	ENSG00000070759	TESK2	10420	testis associated actin remodelling kinase 2 [Source:HGNC Symbol;Acc:HGNC:11732]	-1.79205	0.412326	-1.55649	0.135291	0.947736	-4.59147	-1.79205	-1.55649	0.135291	0.947736	-4.59147	3.48977	6.35692	-0.645703	-0.645703	-0.645703	2.2631	-0.645703	4.03358	-0.645703	-0.645703	-0.645703	-0.645703	2.65071
ENSG00000280670	ENSG00000280670	ENSG00000280670	CCDC163	126661	CCDC163 homolog [Source:HGNC Symbol;Acc:HGNC:27003]	-1.14535	0.296182	-1.01251	0.323401	0.947736	-4.59505	-1.14535	-1.01251	0.323401	0.947736	-4.59505	4.10112	-0.645703	-0.645703	-0.645703	-0.645703	5.70279	-0.645703	4.69522	-0.645703	-0.645703	-0.645703	-0.645703	4.92702
ENSG00000132763	ENSG00000132763	ENSG00000132763	MMACHC	25974	metabolism of cobalamin associated C [Source:HGNC Symbol;Acc:HGNC:24525]	-1.51429	2.12624	-1.04695	0.308042	0.947736	-4.59487	-1.51429	-1.04695	0.308042	0.947736	-4.59487	4.52917	3.57827	4.01024	-0.645703	1.13505	3.58345	3.87691	4.36204	-0.645703	2.43621	0.498584	0.198167	3.09356
ENSG00000117450	ENSG00000117450	ENSG00000117450	PRDX1	5052	peroxiredoxin 1 [Source:HGNC Symbol;Acc:HGNC:9352]	-1.87145	0.849304	-1.3329	0.198057	0.947736	-4.59308	-1.87145	-1.3329	0.198057	0.947736	-4.59308	4.15318	0.00556969	2.59821	-0.645703	1.90817	2.14468	-0.645703	3.5554	2.19127	-0.645703	-0.645703	-0.645703	3.05492
ENSG00000117448	ENSG00000117448	ENSG00000117448	AKR1A1	10327	aldo-keto reductase family 1 member A1 [Source:HGNC Symbol;Acc:HGNC:380]	-2.6949	1.07408	-2.30154	0.0322552	0.947736	-4.58532	-2.6949	-2.30154	0.0322552	0.947736	-4.58532	4.06895	1.83053	-0.645703	-0.645703	3.98374	3.03645	1.86805	5.17621	-0.645703	-0.645703	-0.645703	-0.645703	4.15272
ENSG00000132780	ENSG00000132780	ENSG00000132780	NASP	4678	nuclear autoantigenic sperm protein [Source:HGNC Symbol;Acc:HGNC:7644]	-1.89836	5.08483	-1.33494	0.196909	0.947736	-4.59357	-1.89836	-1.33494	0.196909	0.947736	-4.59357	4.6059	6.26414	6.72083	-0.645703	4.24297	4.55612	5.07735	5.98744	8.00856	5.04394	6.4477	5.56622	4.44942
ENSG00000159588	ENSG00000159588	ENSG00000159588	CCDC17	149483	coiled-coil domain containing 17 [Source:HGNC Symbol;Acc:HGNC:26574]	-1.05681	1.00274	-0.880941	0.388824	0.947736	-4.59577	-1.05681	-0.880941	0.388824	0.947736	-4.59577	3.72811	-0.645703	-0.645703	-0.645703	2.05054	4.20306	-0.645703	3.92806	-0.645703	1.15716	-0.645703	2.63873	5.23425
ENSG00000159592	ENSG00000159592	ENSG00000159592	GPBP1L1	60313	GC-rich promoter binding protein 1 like 1 [Source:HGNC Symbol;Acc:HGNC:28843]	-1.48941	2.59546	-1.01502	0.322634	0.947736	-4.59504	-1.48941	-1.01502	0.322634	0.947736	-4.59504	4.72076	5.7021	1.12873	-0.645703	5.04214	5.36158	1.40417	3.57301	-0.645703	1.93402	-0.645703	5.0947	3.93591
ENSG00000234329	ENSG00000234329	ENSG00000234329	RPL7AP16	NA	ribosomal protein L7a pseudogene 16 [Source:HGNC Symbol;Acc:HGNC:35898]	-1.5967	-0.889303	-1.12183	0.275681	0.947736	-4.5943	-1.5967	-1.12183	0.275681	0.947736	-4.5943	-0.645703	-0.645703	-0.645703	-0.645703	4.65324	1.87397	-0.645703	2.54521	-0.645703	-0.645703	-0.645703	-0.645703	-0.645703
ENSG00000159596	ENSG00000159596	ENSG00000159596	TMEM69	51249	transmembrane protein 69 [Source:HGNC Symbol;Acc:HGNC:28035]	1.59454	-0.23021	1.14397	0.266505	0.947736	-4.59431	1.59454	1.14397	0.266505	0.947736	-4.59431	3.53756	-0.645703	-0.645703	-0.645703	-0.645703	1.44345	-0.645703	2.2709	-0.645703	7.02282	-0.645703	-0.645703	-0.645703
ENSG00000197429	ENSG00000197429	ENSG00000197429	IPP	3652	intracisternal A particle-promoted polypeptide [Source:HGNC Symbol;Acc:HGNC:6108]	-0.950132	0.0890585	-0.732504	0.472367	0.947736	-4.59645	-0.950132	-0.732504	0.472367	0.947736	-4.59645	2.47459	0.793473	1.36375	-0.645703	-0.645703	-0.645703	-0.645703	2.50907	-0.645703	0.765408	1.1286	-0.645703	4.46424
ENSG00000117461	ENSG00000117461	ENSG00000117461	PIK3R3	8503	phosphoinositide-3-kinase regulatory subunit 3 [Source:HGNC Symbol;Acc:HGNC:8981]	-4.30368	1.03236	-3.47057	0.00241671	0.947736	-4.57492	-4.30368	-3.47057	0.00241671	0.947736	-4.57492	2.8726	2.52226	3.19382	-0.645703	0.503574	-0.645703	0.716259	5.29238	1.14427	-0.645703	-0.645703	2.85678	3.01521
ENSG00000117472	ENSG00000117472	ENSG00000117472	TSPAN1	10103	tetraspanin 1 [Source:HGNC Symbol;Acc:HGNC:20657]	-3.2544	0.812984	-1.8755	0.0759152	0.947736	-4.58897	-3.2544	-1.8755	0.0759152	0.947736	-4.58897	4.17349	0.00556969	-0.645703	-0.645703	3.52841	-0.645703	3.77481	3.02628	-0.645703	-0.645703	-0.645703	4.98326	3.33848
ENSG00000085998	ENSG00000085998	ENSG00000085998	POMGNT1	55624	protein O-linked mannose N-acetylglucosaminyltransferase 1 (beta 1,2-) [Source:HGNC Symbol;Acc:HGNC:19139]	-1.1816	3.38632	-0.752833	0.460623	0.947736	-4.59624	-1.1816	-0.752833	0.460623	0.947736	-4.59624	4.94997	5.68175	6.5645	-0.645703	2.6956	5.20024	-0.645703	5.58919	1.91896	4.0942	2.40083	1.88266	5.26844
ENSG00000171357	ENSG00000171357	ENSG00000171357	LURAP1	541468	leucine rich adaptor protein 1 [Source:HGNC Symbol;Acc:HGNC:32327]	-1.15002	-0.48841	-0.852685	0.404239	0.947736	-4.59594	-1.15002	-0.852685	0.404239	0.947736	-4.59594	1.6607	-0.645703	1.36375	-0.645703	0.853589	-0.645703	3.27393	1.05866	-0.645703	-0.645703	0.498584	-0.645703	-0.209553
ENSG00000085999	ENSG00000085999	ENSG00000085999	RAD54L	8438	RAD54 like [Source:HGNC Symbol;Acc:HGNC:9826]	-2.60415	1.99987	-1.41738	0.172294	0.947736	-4.59245	-2.60415	-1.41738	0.172294	0.947736	-4.59245	4.74132	4.49316	4.79286	-0.645703	-0.645703	3.97913	-0.645703	4.84043	-0.645703	-0.645703	-0.645703	6.69024	5.30183
ENSG00000132128	ENSG00000132128	ENSG00000132128	LRRC41	10489	leucine rich repeat containing 41 [Source:HGNC Symbol;Acc:HGNC:16917]	-1.04663	2.2134	-0.729966	0.474167	0.947736	-4.59643	-1.04663	-0.729966	0.474167	0.947736	-4.59643	5.0577	3.99603	2.40098	-0.645703	1.37046	3.62828	-0.645703	5.19907	-0.645703	6.91283	-0.645703	1.4176	3.99834
ENSG00000173660	ENSG00000173660	ENSG00000173660	UQCRH	7388	ubiquinol-cytochrome c reductase hinge protein [Source:HGNC Symbol;Acc:HGNC:12590]	-2.10281	-0.311561	-1.1236	0.274949	0.947736	-4.59442	-2.10281	-1.1236	0.274949	0.947736	-4.59442	2.47459	-0.645703	-0.645703	-0.645703	-0.645703	2.14468	5.03381	4.29995	-0.645703	-0.645703	-0.645703	-0.645703	-0.645703
ENSG00000117481	ENSG00000117481	ENSG00000117481	NSUN4	387338	NOP2/Sun RNA methyltransferase 4 [Source:HGNC Symbol;Acc:HGNC:31802]	-2.04794	3.64026	-1.35351	0.191007	0.947736	-4.59347	-2.04794	-1.35351	0.191007	0.947736	-4.59347	5.02454	4.5616	2.85119	-0.645703	4.32932	5.01856	3.41637	5.29238	4.81427	7.22558	-0.645703	1.11327	6.26067
ENSG00000117480	ENSG00000117480	ENSG00000117480	FAAH	2166	fatty acid amide hydrolase [Source:HGNC Symbol;Acc:HGNC:3553]	-0.936103	1.96156	-0.753866	0.459722	0.947736	-4.59641	-0.936103	-0.753866	0.459722	0.947736	-4.59641	4.39723	2.6947	2.77169	-0.645703	4.48789	5.13961	-0.645703	3.96854	-0.645703	1.15716	0.498584	0.198167	4.70789
ENSG00000232022	ENSG00000232022	ENSG00000232022	FAAHP1	NA	fatty acid amide hydrolase pseudogene 1 [Source:HGNC Symbol;Acc:HGNC:50679]	1.5826	0.229803	1.08035	0.293019	0.947736	-4.59474	1.5826	1.08035	0.293019	0.947736	-4.59474	2.14501	0.452653	-0.645703	-0.645703	-0.645703	5.50067	-0.645703	2.31343	-0.645703	7.78959	-0.645703	-0.645703	-0.645703
ENSG00000291138	ENSG00000291138	ENSG00000291138	NA	NA	novel transcript	-1.02943	0.63334	-0.77187	0.449423	0.947736	-4.59631	-1.02943	-0.77187	0.449423	0.947736	-4.59631	3.67212	-0.645703	-0.645703	-0.645703	7.64346	4.72039	-0.645703	2.97421	-0.645703	-0.645703	-0.645703	-0.645703	2.65071
ENSG00000224863	ENSG00000224863	ENSG00000224863	LINC01398	101929651	long intergenic non-protein coding RNA 1398 [Source:HGNC Symbol;Acc:HGNC:50678]	1.587	0.420019	0.876497	0.391525	0.947736	-4.59569	1.587	0.876497	0.391525	0.947736	-4.59569	4.43136	-0.645703	-0.645703	-0.645703	-0.645703	4.42253	-0.645703	1.98549	-0.645703	4.13831	-0.645703	5.53495	-0.645703
ENSG00000282881	ENSG00000282881	ENSG00000282881	TMEM275	105378696	transmembrane protein 275 [Source:HGNC Symbol;Acc:HGNC:53938]	-2.74822	0.791824	-2.10201	0.0484602	0.947736	-4.58694	-2.74822	-2.10201	0.0484602	0.947736	-4.58694	0.344613	1.67446	1.56579	-0.645703	3.57628	3.4649	2.21851	3.34602	-0.645703	-0.645703	-0.645703	-0.645703	3.05492
ENSG00000269956	ENSG00000269956	ENSG00000269956	MKNK1-AS1	100507423	MKNK1 antisense RNA 1 [Source:HGNC Symbol;Acc:HGNC:44129]	-1.52562	0.15404	-1.39981	0.176907	0.947736	-4.59257	-1.52562	-1.39981	0.176907	0.947736	-4.59257	3.64328	-0.645703	-0.645703	-0.645703	3.26189	1.94655	-0.645703	3.96854	-0.645703	-0.645703	-0.645703	-0.645703	2.79839
ENSG00000142961	ENSG00000142961	ENSG00000142961	MOB3C	148932	MOB kinase activator 3C [Source:HGNC Symbol;Acc:HGNC:29800]	-2.62141	1.56403	-1.96695	0.0634751	0.947736	-4.588	-2.62141	-1.96695	0.0634751	0.947736	-4.588	4.32643	1.06897	-0.645703	-0.645703	2.05054	3.19383	2.73587	4.94556	-0.645703	0.225912	-0.645703	3.04615	5.83403
ENSG00000123472	ENSG00000123472	ENSG00000123472	ATPAF1	64756	ATP synthase mitochondrial F1 complex assembly factor 1 [Source:HGNC Symbol;Acc:HGNC:18803]	-1.62978	0.899272	-1.44935	0.162755	0.947736	-4.59221	-1.62978	-1.44935	0.162755	0.947736	-4.59221	3.62864	1.97135	-0.645703	-0.645703	5.23342	3.9441	-0.645703	3.5554	-0.645703	-0.645703	-0.645703	-0.645703	4.41931
ENSG00000186118	ENSG00000186118	ENSG00000186118	TEX38	374973	testis expressed 38 [Source:HGNC Symbol;Acc:HGNC:29589]	-1.33239	0.823079	-1.13061	0.271608	0.947736	-4.59436	-1.33239	-1.13061	0.271608	0.947736	-4.59436	3.35399	1.30019	-0.645703	-0.645703	6.55557	3.06933	-0.645703	3.90043	-0.645703	0.765408	-0.645703	-0.645703	1.64203
ENSG00000159658	ENSG00000159658	ENSG00000159658	EFCAB14	9813	EF-hand calcium binding domain 14 [Source:HGNC Symbol;Acc:HGNC:29051]	-1.1625	2.8707	-0.763365	0.454465	0.947736	-4.59622	-1.1625	-0.763365	0.454465	0.947736	-4.59622	5.56394	3.17424	-0.645703	-0.645703	6.02808	6.55281	2.50026	5.26556	-0.645703	4.97263	-0.645703	3.04615	6.23065
ENSG00000187048	ENSG00000187048	ENSG00000187048	CYP4A11	1579	cytochrome P450 family 4 subfamily A member 11 [Source:HGNC Symbol;Acc:HGNC:2642]	-1.7431	1.40806	-1.21999	0.237147	0.947736	-4.59379	-1.7431	-1.21999	0.237147	0.947736	-4.59379	5.1832	4.3457	0.847827	-0.645703	-0.645703	3.81434	-0.645703	3.99491	-0.645703	-0.645703	-0.645703	4.12144	5.27686
ENSG00000186377	ENSG00000186377	ENSG00000186377	CYP4X1	260293	cytochrome P450 family 4 subfamily X member 1 [Source:HGNC Symbol;Acc:HGNC:20244]	-1.11854	1.3388	-0.972073	0.342636	0.947736	-4.59529	-1.11854	-0.972073	0.342636	0.947736	-4.59529	4.07976	2.98785	-0.645703	-0.645703	6.00203	4.12701	-0.645703	4.34164	-0.645703	2.12152	-0.645703	-0.645703	2.93235
ENSG00000186160	ENSG00000186160	ENSG00000186160	CYP4Z1	199974	cytochrome P450 family 4 subfamily Z member 1 [Source:HGNC Symbol;Acc:HGNC:20583]	-0.902344	1.0872	-0.794301	0.436354	0.947736	-4.59618	-0.902344	-0.794301	0.436354	0.947736	-4.59618	2.22503	1.30019	-0.645703	-0.645703	2.77978	5.8754	-0.645703	3.64137	-0.645703	2.91333	-0.645703	-0.645703	4.88358
ENSG00000225154	ENSG00000225154	ENSG00000225154	TUBAP9	NA	tubulin alpha pseudogene 9 [Source:HGNC Symbol;Acc:HGNC:54876]	-0.992446	-0.830174	-0.890727	0.383676	0.947736	-4.59574	-0.992446	-0.890727	0.383676	0.947736	-4.59574	1.77144	-0.645703	-0.645703	-0.645703	-0.645703	-0.271741	-0.645703	1.56037	-0.645703	-0.645703	-0.645703	-0.645703	3.77877
ENSG00000162365	ENSG00000162365	ENSG00000162365	CYP4A22	284541	cytochrome P450 family 4 subfamily A member 22 [Source:HGNC Symbol;Acc:HGNC:20575]	-2.45441	1.63048	-1.54242	0.139187	0.947736	-4.59161	-2.45441	-1.54242	0.139187	0.947736	-4.59161	4.29897	3.92853	4.64454	-0.645703	-0.645703	2.93306	3.546	4.31048	-0.645703	1.15716	-0.645703	-0.645703	4.67004
ENSG00000162366	ENSG00000162366	ENSG00000162366	PDZK1IP1	10158	PDZK1 interacting protein 1 [Source:HGNC Symbol;Acc:HGNC:16887]	-1.96969	0.875918	-1.25515	0.224391	0.947736	-4.5936	-1.96969	-1.25515	0.224391	0.947736	-4.5936	3.44034	-0.645703	2.50296	-0.645703	7.11312	1.10587	-0.645703	3.53757	-0.645703	-0.645703	-0.645703	3.98922	0.124897
ENSG00000123473	ENSG00000123473	ENSG00000123473	STIL	6491	STIL centriolar assembly protein [Source:HGNC Symbol;Acc:HGNC:10879]	-1.16644	0.462976	-0.992	0.33306	0.947736	-4.59518	-1.16644	-0.992	0.33306	0.947736	-4.59518	4.45644	-0.645703	0.0371012	-0.645703	-0.645703	5.54809	-0.645703	4.53374	-0.645703	-0.645703	-0.645703	-0.645703	5.45809
ENSG00000237424	ENSG00000237424	ENSG00000237424	FOXD2-AS1	84793	FOXD2 adjacent opposite strand RNA 1 [Source:HGNC Symbol;Acc:HGNC:44256]	-1.01327	0.328872	-0.800642	0.432757	0.947736	-4.59617	-1.01327	-0.800642	0.432757	0.947736	-4.59617	3.82116	-0.645703	-0.645703	-0.645703	5.07584	3.92627	-0.645703	4.68715	-0.645703	0.225912	-0.645703	-0.645703	-0.209553
ENSG00000269113	ENSG00000269113	ENSG00000269113	TRABD2B	388630	TraB domain containing 2B [Source:HGNC Symbol;Acc:HGNC:44200]	1.36657	2.86832	1.05783	0.302756	0.947736	-4.59483	1.36657	1.05783	0.302756	0.947736	-4.59483	5.5289	1.06897	-0.645703	4.46704	6.61979	5.46405	-0.645703	5.23823	-0.645703	7.04036	3.19366	-0.645703	5.83403
ENSG00000226133	ENSG00000226133	ENSG00000226133	LINC02794	NA	long intergenic non-protein coding RNA 2794 [Source:HGNC Symbol;Acc:HGNC:54318]	-1.06198	0.0902204	-0.994613	0.331818	0.947736	-4.59516	-1.06198	-0.994613	0.331818	0.947736	-4.59516	4.00239	0.452653	-0.645703	-0.645703	-0.645703	4.14254	-0.645703	4.16712	-0.645703	-0.645703	-0.645703	-0.645703	2.30043
ENSG00000279096	ENSG00000279096	ENSG00000279096	NA	NA	TEC	-2.82069	0.766545	-1.81812	0.0845818	0.947736	-4.58951	-2.82069	-1.81812	0.0845818	0.947736	-4.58951	2.33731	0.452653	5.63725	-0.645703	-0.645703	2.01566	1.86805	3.99491	-0.645703	-0.645703	-0.645703	-0.645703	4.41931
ENSG00000223720	ENSG00000223720	ENSG00000223720	NA	NA	novel transcript	-1.34682	0.0698599	-1.15993	0.25975	0.947736	-4.59416	-1.34682	-1.15993	0.25975	0.947736	-4.59416	1.71713	-0.645703	-0.645703	-0.645703	4.7813	2.31885	-0.645703	2.3949	-0.645703	-0.645703	-0.645703	-0.645703	3.49102
ENSG00000272491	ENSG00000272491	ENSG00000272491	NA	NA	novel transcript, antisense to SLC5A9	-1.72209	-0.381226	-1.35116	0.191745	0.947736	-4.59285	-1.72209	-1.35116	0.191745	0.947736	-4.59285	2.65875	2.84871	-0.645703	-0.645703	-0.645703	-0.645703	-0.645703	1.41171	-0.645703	-0.645703	-0.645703	-0.645703	5.12656
ENSG00000132122	ENSG00000132122	ENSG00000132122	SPATA6	54558	spermatogenesis associated 6 [Source:HGNC Symbol;Acc:HGNC:18309]	-1.57885	0.996632	-1.37494	0.184374	0.947736	-4.59276	-1.57885	-1.37494	0.184374	0.947736	-4.59276	4.16337	1.06897	0.847827	-0.645703	4.5127	4.5905	-0.645703	4.04625	-0.645703	-0.645703	-0.645703	-0.645703	3.01521
ENSG00000186094	ENSG00000186094	ENSG00000186094	AGBL4	84871	AGBL carboxypeptidase 4 [Source:HGNC Symbol;Acc:HGNC:25892]	-1.57851	2.12603	-1.28938	0.211995	0.947736	-4.59323	-1.57851	-1.28938	0.211995	0.947736	-4.59323	4.65005	6.66239	-0.645703	-0.645703	4.87996	4.81066	0.716259	5.12341	-0.645703	3.01147	-0.645703	-0.645703	5.83403
ENSG00000287661	ENSG00000287661	ENSG00000287661	NA	NA	novel transcript, antisense to AGBL4	-0.783665	0.263699	-0.662049	0.515504	0.947736	-4.59674	-0.783665	-0.662049	0.515504	0.947736	-4.59674	4.30818	4.89792	-0.645703	-0.645703	-0.645703	3.99633	-0.645703	3.12508	-0.645703	-0.645703	-0.645703	-0.645703	0.821548
ENSG00000286597	ENSG00000286597	ENSG00000286597	NA	NA	novel transcript, antisense to AGBL4	-1.69477	-0.565367	-1.37795	0.183455	0.947736	-4.59267	-1.69477	-1.37795	0.183455	0.947736	-4.59267	2.92146	-0.645703	-0.645703	-0.645703	3.37447	-0.645703	-0.645703	2.83519	-0.645703	-0.645703	-0.645703	-0.645703	0.821548
ENSG00000215887	ENSG00000215887	ENSG00000215887	ZNF859P	NA	zinc finger protein 859, pseudogene [Source:HGNC Symbol;Acc:HGNC:34507]	-2.42335	0.638399	-1.1295	0.272513	0.947736	-4.59438	-2.42335	-1.1295	0.272513	0.947736	-4.59438	4.69289	-0.645703	-0.645703	-0.645703	-0.645703	3.87139	6.95534	3.76909	-0.645703	-0.645703	-0.645703	-0.645703	3.68065
ENSG00000237337	ENSG00000237337	ENSG00000237337	ELAVL4-AS1	NA	ELAVL4 antisense RNA 1 [Source:HGNC Symbol;Acc:HGNC:40210]	1.57171	-0.991022	1.08807	0.289948	0.947736	-4.59457	1.57171	1.08807	0.289948	0.947736	-4.59457	1.82378	-0.645703	-0.645703	-0.645703	-0.645703	1.22739	-0.645703	-0.645703	-0.645703	-0.645703	-0.645703	-0.645703	3.99834
ENSG00000234080	ENSG00000234080	ENSG00000234080	NA	NA	ribosomal protein S2 (RPS2) pseudogene	-0.92583	-0.612534	-0.803509	0.431137	0.947736	-4.59616	-0.92583	-0.803509	0.431137	0.947736	-4.59616	2.40758	-0.645703	-0.645703	-0.645703	-0.645703	0.0249685	-0.645703	1.69513	-0.645703	-0.645703	-0.645703	-0.645703	4.93768
ENSG00000229316	ENSG00000229316	ENSG00000229316	HMGB1P45	NA	high mobility group box 1 pseudogene 45 [Source:HGNC Symbol;Acc:HGNC:39277]	-1.70923	-0.271232	-1.3231	0.200746	0.947736	-4.59308	-1.70923	-1.3231	0.200746	0.947736	-4.59308	3.22371	-0.645703	-0.645703	-0.645703	3.9478	-0.645703	-0.645703	2.03715	-0.645703	-0.645703	-0.645703	-0.645703	4.15272
ENSG00000284700	ENSG00000284700	ENSG00000284700	NA	105378714	novel transcript	-1.53954	0.114786	-1.2301	0.232946	0.947736	-4.59375	-1.53954	-1.2301	0.232946	0.947736	-4.59375	3.62864	2.91996	-0.645703	-0.645703	-0.645703	-0.645703	-0.645703	3.70664	-0.645703	0.225912	0.498584	-0.645703	4.7203
ENSG00000185104	ENSG00000185104	ENSG00000185104	FAF1	11124	Fas associated factor 1 [Source:HGNC Symbol;Acc:HGNC:3578]	-1.19347	1.55474	-1.03863	0.311384	0.947736	-4.59491	-1.19347	-1.03863	0.311384	0.947736	-4.59491	4.67163	4.31959	1.36375	-0.645703	2.51088	5.38136	0.716259	4.61248	-0.645703	0.225912	0.498584	-0.645703	1.64203
ENSG00000225767	ENSG00000225767	ENSG00000225767	FAF1-AS1	NA	FAF1 antisense RNA 1 [Source:HGNC Symbol;Acc:HGNC:40228]	-0.772203	-0.119021	-0.71998	0.479875	0.947736	-4.59653	-0.772203	-0.71998	0.479875	0.947736	-4.59653	3.08048	1.06897	-0.645703	-0.645703	-0.645703	4.07938	-0.645703	3.26166	-0.645703	-0.645703	-0.645703	-0.645703	0.994888
ENSG00000237130	ENSG00000237130	ENSG00000237130	MRPS6P2	NA	mitochondrial ribosomal protein S6 pseudogene 2 [Source:HGNC Symbol;Acc:HGNC:29781]	-1.5173	-0.540497	-1.02268	0.31909	0.947736	-4.59498	-1.5173	-1.02268	0.31909	0.947736	-4.59498	-0.645703	6.06635	-0.645703	-0.645703	-0.645703	1.54044	-0.645703	0.100745	-0.645703	-0.645703	-0.645703	-0.645703	3.70581
ENSG00000213478	ENSG00000213478	ENSG00000213478	CFL1P2	NA	cofilin 1 pseudogene 2 [Source:HGNC Symbol;Acc:HGNC:1878]	-1.78805	-1.17268	-1.51556	0.145292	0.947736	-4.59122	-1.78805	-1.51556	0.145292	0.947736	-4.59122	-0.645703	-0.645703	-0.645703	-0.645703	-0.645703	0.973169	-0.645703	2.47201	-0.645703	-0.645703	-0.645703	-0.645703	1.64203
ENSG00000203356	ENSG00000203356	ENSG00000203356	LINC01562	105378716	long intergenic non-protein coding RNA 1562 [Source:HGNC Symbol;Acc:HGNC:51335]	-1.15299	0.274686	-0.993858	0.332177	0.947736	-4.59516	-1.15299	-0.993858	0.332177	0.947736	-4.59516	3.24306	1.67446	-0.645703	-0.645703	-0.645703	4.28932	0.716259	2.7756	-0.645703	-0.645703	-0.645703	-0.645703	3.54779
ENSG00000085831	ENSG00000085831	ENSG00000085831	TTC39A	22996	tetratricopeptide repeat domain 39A [Source:HGNC Symbol;Acc:HGNC:18657]	-2.2895	2.86944	-1.34067	0.195576	0.947736	-4.5929	-2.2895	-1.34067	0.195576	0.947736	-4.5929	5.11658	2.52226	5.88402	-0.645703	8.79826	5.01012	-0.645703	5.33429	-0.645703	0.765408	-0.645703	3.68174	5.19035
ENSG00000085832	ENSG00000085832	ENSG00000085832	EPS15	2060	epidermal growth factor receptor pathway substrate 15 [Source:HGNC Symbol;Acc:HGNC:3419]	-1.25435	2.60049	-0.887945	0.385358	0.947736	-4.59567	-1.25435	-0.887945	0.385358	0.947736	-4.59567	3.99099	4.06051	1.56579	-0.645703	4.76073	5.42647	-0.645703	4.89044	-0.645703	6.4618	-0.645703	1.88266	5.72133
ENSG00000227070	ENSG00000227070	ENSG00000227070	EPS15-AS1	105378720	EPS15 antisense RNA 1 [Source:HGNC Symbol;Acc:HGNC:40219]	-1.33448	-0.660531	-0.998699	0.330187	0.947736	-4.59514	-1.33448	-0.998699	0.330187	0.947736	-4.59514	2.30084	6.33754	-0.645703	-0.645703	-0.645703	-0.645703	-0.645703	2.64848	-0.645703	-0.645703	-0.645703	-0.645703	-0.645703
ENSG00000293506	ENSG00000293506	ENSG00000293506	NA	NA	novel transcript	1.00269	-0.341922	0.877253	0.390776	0.947736	-4.59579	1.00269	0.877253	0.390776	0.947736	-4.59579	3.28099	-0.645703	-0.645703	-0.645703	-0.645703	4.14254	-0.645703	2.03715	-0.645703	1.71846	-0.645703	-0.645703	-0.209553
ENSG00000117859	ENSG00000117859	ENSG00000117859	OSBPL9	114883	oxysterol binding protein like 9 [Source:HGNC Symbol;Acc:HGNC:16386]	-1.90662	4.15658	-1.12947	0.272524	0.947736	-4.59455	-1.90662	-1.12947	0.272524	0.947736	-4.59455	4.44813	4.86219	5.38015	-0.645703	7.21492	6.49045	3.41637	5.01162	0.51072	7.19457	-0.645703	5.80781	6.16412
ENSG00000236973	ENSG00000236973	ENSG00000236973	GAPDHP51	NA	glyceraldehyde 3 phosphate dehydrogenase pseudogene 51 [Source:HGNC Symbol;Acc:HGNC:38557]	-0.712529	-0.466645	-0.635069	0.532589	0.947736	-4.5969	-0.712529	-0.635069	0.532589	0.947736	-4.5969	0.926334	-0.645703	-0.645703	-0.645703	-0.645703	2.85977	-0.645703	1.41171	-0.645703	-0.645703	-0.645703	-0.645703	5.19035
ENSG00000078618	ENSG00000078618	ENSG00000078618	NRDC	4898	nardilysin convertase [Source:HGNC Symbol;Acc:HGNC:7995]	-2.45092	3.02774	-1.54593	0.13834	0.947736	-4.59169	-2.45092	-1.54593	0.13834	0.947736	-4.59169	3.76873	4.86219	4.32067	-0.645703	3.26189	3.13293	4.50598	4.6378	-0.645703	5.59602	-0.645703	4.52317	4.52205
ENSG00000134717	ENSG00000134717	ENSG00000134717	BTF3L4	91408	basic transcription factor 3 like 4 [Source:HGNC Symbol;Acc:HGNC:30547]	-0.868555	1.04246	-0.647948	0.524496	0.947736	-4.59678	-0.868555	-0.647948	0.524496	0.947736	-4.59678	4.52127	6.66757	-0.645703	-0.645703	2.18011	0.481024	-0.645703	4.04625	-0.645703	4.2631	-0.645703	-0.645703	1.41673
ENSG00000134744	ENSG00000134744	ENSG00000134744	TUT4	23318	terminal uridylyl transferase 4 [Source:HGNC Symbol;Acc:HGNC:28981]	-1.40679	3.42336	-0.888134	0.385389	0.947736	-4.5957	-1.40679	-0.888134	0.385389	0.947736	-4.5957	5.89579	6.90119	3.78584	-0.645703	1.75021	5.51267	3.41637	6.17209	-0.645703	7.34333	0.498584	0.727091	5.51614
ENSG00000272371	ENSG00000272371	ENSG00000272371	NA	NA	novel transcript	1.30744	-0.487796	0.78243	0.443444	0.947736	-4.59634	1.30744	0.78243	0.443444	0.947736	-4.59634	3.71432	-0.645703	-0.645703	-0.645703	5.07584	-0.645703	-0.645703	-0.645703	-0.645703	0.765408	-0.645703	-0.645703	3.01521
ENSG00000236290	ENSG00000236290	ENSG00000236290	EEF1GP7	NA	eukaryotic translation elongation factor 1 gamma pseudogene 7 [Source:HGNC Symbol;Acc:HGNC:44562]	-2.4973	-1.03785	-2.00949	0.0584164	0.947736	-4.58655	-2.4973	-2.00949	0.0584164	0.947736	-4.58655	-0.645703	-0.645703	-0.645703	-0.645703	-0.645703	-0.645703	-0.645703	1.56037	-0.645703	-0.645703	-0.645703	1.88266	4.43444
ENSG00000116157	ENSG00000116157	ENSG00000116157	GPX7	2882	glutathione peroxidase 7 [Source:HGNC Symbol;Acc:HGNC:4559]	-1.41749	-0.721655	-0.911657	0.373182	0.947736	-4.59562	-1.41749	-0.911657	0.373182	0.947736	-4.59562	2.7427	-0.645703	4.17379	-0.645703	-0.645703	-0.645703	-0.645703	3.57301	-0.645703	-0.645703	-0.645703	-0.645703	-0.645703
ENSG00000182183	ENSG00000182183	ENSG00000182183	SHISAL2A	348378	shisa like 2A [Source:HGNC Symbol;Acc:HGNC:28757]	-1.72011	0.772465	-1.35393	0.190877	0.947736	-4.59292	-1.72011	-1.35393	0.190877	0.947736	-4.59292	2.68728	4.64807	0.0371012	-0.645703	-0.645703	3.1637	-0.645703	2.9202	-0.645703	-0.645703	-0.645703	2.85678	3.70581
ENSG00000162377	ENSG00000162377	ENSG00000162377	COA7	65260	cytochrome c oxidase assembly factor 7 [Source:HGNC Symbol;Acc:HGNC:25716]	-1.24036	1.67194	-0.95396	0.351571	0.947736	-4.59539	-1.24036	-0.95396	0.351571	0.947736	-4.59539	2.82204	2.98785	2.04299	-0.645703	5.07584	3.83361	-0.645703	3.75373	-0.645703	3.49132	-0.645703	-0.645703	4.67004
ENSG00000239640	ENSG00000239640	ENSG00000239640	RN7SL62P	NA	RNA, 7SL, cytoplasmic 62, pseudogene [Source:HGNC Symbol;Acc:HGNC:46078]	-1.40001	-1.17352	-1.20217	0.243351	0.947736	-4.59373	-1.40001	-1.20217	0.243351	0.947736	-4.59373	-0.645703	-0.645703	-0.645703	-0.645703	-0.645703	1.54044	-0.645703	1.62932	-0.645703	-0.645703	-0.645703	-0.645703	1.83685
ENSG00000162378	ENSG00000162378	ENSG00000162378	ZYG11B	79699	zyg-11 family member B, cell cycle regulator [Source:HGNC Symbol;Acc:HGNC:25820]	-1.71409	1.63319	-1.22937	0.233675	0.947736	-4.59375	-1.71409	-1.22937	0.233675	0.947736	-4.59375	5.33066	3.89355	3.41924	-0.645703	4.41078	4.01333	-0.645703	3.87226	-0.645703	-0.645703	-0.645703	-0.645703	4.85011
ENSG00000203995	ENSG00000203995	ENSG00000203995	ZYG11A	440590	zyg-11 family member A, cell cycle regulator [Source:HGNC Symbol;Acc:HGNC:32058]	-1.76548	0.419366	-1.13149	0.271695	0.947736	-4.59437	-1.76548	-1.13149	0.271695	0.947736	-4.59437	3.08048	0.00556969	3.61415	-0.645703	-0.645703	3.43997	-0.645703	4.45044	2.19127	-0.645703	-0.645703	-0.645703	0.124897
ENSG00000116171	ENSG00000116171	ENSG00000116171	SCP2	6342	sterol carrier protein 2 [Source:HGNC Symbol;Acc:HGNC:10606]	-1.57286	2.6491	-0.936788	0.360428	0.947736	-4.59546	-1.57286	-0.936788	0.360428	0.947736	-4.59546	4.97911	2.6947	7.93518	-0.645703	2.299	3.83361	2.50026	4.68715	-0.645703	4.34067	-0.645703	2.06887	3.1312
ENSG00000174348	ENSG00000174348	ENSG00000174348	PODN	127435	podocan [Source:HGNC Symbol;Acc:HGNC:23174]	-1.37817	2.20242	-0.85187	0.404719	0.947736	-4.59583	-1.37817	-0.85187	0.404719	0.947736	-4.59583	4.98487	3.89355	-0.645703	-0.645703	1.57279	4.30321	-0.645703	4.66269	2.19127	2.6944	-0.645703	6.02597	4.29216
ENSG00000162383	ENSG00000162383	ENSG00000162383	SLC1A7	6512	solute carrier family 1 member 7 [Source:HGNC Symbol;Acc:HGNC:10945]	-1.26411	0.308888	-1.18192	0.251115	0.947736	-4.59399	-1.26411	-1.18192	0.251115	0.947736	-4.59399	3.48977	-0.645703	-0.645703	-0.645703	1.13505	5.06005	-0.645703	4.35188	-0.645703	-0.645703	-0.645703	-0.645703	3.60241
ENSG00000235563	ENSG00000235563	ENSG00000235563	NA	NA	novel transcript	-1.09032	-0.656799	-0.923405	0.366814	0.947736	-4.59555	-1.09032	-0.923405	0.366814	0.947736	-4.59555	1.33975	1.49943	-0.645703	-0.645703	-0.645703	1.79753	-0.645703	3.90043	-0.645703	-0.645703	-0.645703	-0.645703	-0.645703
ENSG00000157184	ENSG00000157184	ENSG00000157184	CPT2	1376	carnitine palmitoyltransferase 2 [Source:HGNC Symbol;Acc:HGNC:2330]	-0.958665	1.60052	-0.825038	0.419092	0.947736	-4.59609	-0.958665	-0.825038	0.419092	0.947736	-4.59609	4.40584	4.3457	-0.645703	-0.645703	4.48789	3.9441	-0.645703	4.46937	-0.645703	3.74063	-0.645703	-0.645703	4.40402
ENSG00000162384	ENSG00000162384	ENSG00000162384	CZIB	54987	CXXC motif containing zinc binding protein [Source:HGNC Symbol;Acc:HGNC:26059]	-2.1836	3.12091	-1.1054	0.282559	0.947736	-4.59463	-2.1836	-1.1054	0.282559	0.947736	-4.59463	4.45644	6.59323	3.41924	-0.645703	4.15113	4.20306	-0.645703	5.41462	6.60386	5.73179	-0.645703	-0.645703	5.24288
ENSG00000259818	ENSG00000259818	ENSG00000259818	CZIB-DT	120017342	CZIB divergent transcript [Source:HGNC Symbol;Acc:HGNC:55408]	-0.938438	-0.197897	-0.858605	0.400742	0.947736	-4.59589	-0.938438	-0.858605	0.400742	0.947736	-4.59589	3.68632	-0.645703	-0.645703	-0.645703	-0.645703	2.89688	-0.645703	3.79933	-0.645703	-0.645703	-0.645703	-0.645703	2.84444
ENSG00000162385	ENSG00000162385	ENSG00000162385	MAGOH	4116	mago homolog, exon junction complex subunit [Source:HGNC Symbol;Acc:HGNC:6815]	-1.36199	-1.09085	-1.12886	0.272327	0.947736	-4.59432	-1.36199	-1.12886	0.272327	0.947736	-4.59432	1.18829	1.97135	-0.645703	-0.645703	-0.645703	-0.645703	-0.645703	2.9202	-0.645703	-0.645703	-0.645703	-0.645703	-0.645703
ENSG00000228838	ENSG00000228838	ENSG00000228838	NA	NA	novel transcript	-1.13564	-0.988774	-0.822139	0.421026	0.947736	-4.59612	-1.13564	-0.822139	0.421026	0.947736	-4.59612	1.47681	-0.645703	3.06636	-0.645703	-0.645703	-0.645703	-0.645703	2.7756	-0.645703	-0.645703	-0.645703	-0.645703	-0.645703
ENSG00000232762	ENSG00000232762	ENSG00000232762	NA	NA	novel transcript	-0.929864	0.00225875	-0.689187	0.498786	0.947736	-4.59663	-0.929864	-0.689187	0.498786	0.947736	-4.59663	-0.385889	-0.645703	0.847827	-0.645703	-0.645703	1.10587	-0.645703	2.61487	-0.645703	5.04394	-0.645703	-0.645703	5.00004
ENSG00000230138	ENSG00000230138	ENSG00000230138	LINC02812	NA	long intergenic non-protein coding RNA 2812 [Source:HGNC Symbol;Acc:HGNC:54344]	-1.8784	-0.552484	-1.61257	0.122521	0.947736	-4.59085	-1.8784	-1.61257	0.122521	0.947736	-4.59085	2.30084	2.6947	-0.645703	-0.645703	-0.645703	-0.645703	-0.645703	2.3949	-0.645703	-0.645703	-0.645703	-0.645703	2.42688
ENSG00000293253	ENSG00000293253	ENSG00000293253	NA	NA	novel protein	-1.0808	0.861281	-0.952503	0.352223	0.947736	-4.59539	-1.0808	-0.952503	0.352223	0.947736	-4.59539	4.52917	3.62166	-0.645703	-0.645703	2.18011	4.26113	-0.645703	2.86409	-0.645703	-0.645703	-0.645703	-0.645703	4.80424
ENSG00000143006	ENSG00000143006	ENSG00000143006	DMRTB1	63948	DMRT like family B with proline rich C-terminal 1 [Source:HGNC Symbol;Acc:HGNC:13913]	-1.3647	0.597746	-1.1032	0.283051	0.947736	-4.59454	-1.3647	-1.1032	0.283051	0.947736	-4.59454	4.27096	2.32637	-0.645703	-0.645703	2.40883	1.33946	0.716259	1.81837	-0.645703	-0.645703	-0.645703	-0.645703	5.58557
ENSG00000174332	ENSG00000174332	ENSG00000174332	GLIS1	148979	GLIS family zinc finger 1 [Source:HGNC Symbol;Acc:HGNC:29525]	-1.00992	1.08041	-0.692634	0.496779	0.947736	-4.59665	-1.00992	-0.692634	0.496779	0.947736	-4.59665	4.84626	0.00556969	0.498679	-0.645703	-0.645703	2.2631	-0.645703	4.9523	-0.645703	3.27126	-0.645703	4.61577	2.23279
ENSG00000058804	ENSG00000058804	ENSG00000058804	NDC1	55706	NDC1 transmembrane nucleoporin [Source:HGNC Symbol;Acc:HGNC:25525]	-1.15077	1.18504	-0.991106	0.333486	0.947736	-4.59518	-1.15077	-0.991106	0.333486	0.947736	-4.59518	2.33731	4.2659	-0.645703	-0.645703	2.40883	4.48479	-0.645703	3.5554	-0.645703	2.91333	-0.645703	-0.645703	4.70789
ENSG00000058799	ENSG00000058799	ENSG00000058799	YIPF1	54432	Yip1 domain family member 1 [Source:HGNC Symbol;Acc:HGNC:25231]	-1.59378	0.903626	-1.44817	0.163082	0.947736	-4.59224	-1.59378	-1.44817	0.163082	0.947736	-4.59224	3.95625	3.43968	-0.645703	-0.645703	4.08649	3.62828	-0.645703	3.57301	-0.645703	-0.645703	-0.645703	-0.645703	4.03851
ENSG00000211452	ENSG00000211452	ENSG00000211452	DIO1	1733	iodothyronine deiodinase 1 [Source:HGNC Symbol;Acc:HGNC:2883]	-2.08848	0.414359	-1.83938	0.0807676	0.947736	-4.58927	-2.08848	-1.83938	0.0807676	0.947736	-4.58927	4.34446	1.06897	-0.645703	-0.645703	4.6079	0.0249685	-0.645703	4.04625	-0.645703	-0.645703	-0.645703	-0.645703	3.57536
ENSG00000081870	ENSG00000081870	ENSG00000081870	IFT25	51668	intraflagellar transport 25 [Source:HGNC Symbol;Acc:HGNC:25019]	-0.932593	-0.294277	-0.671946	0.509572	0.947736	-4.59675	-0.932593	-0.671946	0.509572	0.947736	-4.59675	1.10614	-0.645703	-0.645703	-0.645703	3.42763	-0.645703	-0.645703	3.99491	-0.645703	-0.645703	3.70238	-0.645703	0.396218
ENSG00000116212	ENSG00000116212	ENSG00000116212	LRRC42	115353	leucine rich repeat containing 42 [Source:HGNC Symbol;Acc:HGNC:28792]	-2.0719	0.642722	-1.43553	0.167125	0.947736	-4.59234	-2.0719	-1.43553	0.167125	0.947736	-4.59234	1.71713	3.57827	-0.645703	-0.645703	-0.645703	5.39439	2.73587	3.05162	-0.645703	-0.645703	-0.645703	-0.645703	4.40402
ENSG00000219102	ENSG00000219102	ENSG00000219102	HNRNPA3P12	NA	heterogeneous nuclear ribonucleoprotein A3 pseudogene 12 [Source:HGNC Symbol;Acc:HGNC:48758]	2.2791	0.832789	1.52584	0.143249	0.947736	-4.59194	2.2791	1.52584	0.143249	0.947736	-4.59194	2.22503	-0.645703	-0.645703	-0.645703	-0.645703	3.71395	-0.645703	2.8057	-0.645703	4.70572	5.45823	-0.645703	4.52205
ENSG00000203985	ENSG00000203985	ENSG00000203985	LDLRAD1	388633	low density lipoprotein receptor class A domain containing 1 [Source:HGNC Symbol;Acc:HGNC:32069]	-1.09648	0.0497041	-1.01046	0.324355	0.947736	-4.59507	-1.09648	-1.01046	0.324355	0.947736	-4.59507	2.18558	-0.645703	-0.645703	-0.645703	0.0404733	5.05185	-0.645703	3.46397	-0.645703	-0.645703	-0.645703	-0.645703	4.15272
ENSG00000116209	ENSG00000116209	ENSG00000116209	TMEM59	9528	transmembrane protein 59 [Source:HGNC Symbol;Acc:HGNC:1239]	-1.51027	2.65789	-0.810695	0.427413	0.947736	-4.596	-1.51027	-0.810695	0.427413	0.947736	-4.596	5.13223	5.64015	-0.645703	-0.645703	1.75021	-0.645703	4.98891	5.01806	5.85765	5.23889	5.64825	-0.645703	4.03851
ENSG00000280378	ENSG00000280378	ENSG00000280378	NA	NA	TEC	-2.18504	0.395956	-1.91392	0.0700641	0.947736	-4.58852	-2.18504	-1.91392	0.0700641	0.947736	-4.58852	2.37287	2.42764	0.0371012	-0.645703	0.0404733	-0.271741	1.86805	3.44497	0.51072	-0.645703	1.1286	-0.645703	2.36504
ENSG00000215883	ENSG00000215883	ENSG00000215883	CYB5RL	606495	cytochrome b5 reductase like [Source:HGNC Symbol;Acc:HGNC:32220]	-1.99162	2.22753	-1.27855	0.216197	0.947736	-4.59342	-1.99162	-1.27855	0.216197	0.947736	-4.59342	4.72765	2.09965	-0.645703	-0.645703	2.77978	5.30749	2.93835	4.92514	-0.645703	1.93402	-0.645703	5.56622	4.97955
ENSG00000225632	ENSG00000225632	ENSG00000225632	NA	NA	novel transcript	-1.96271	-0.555474	-1.26277	0.221697	0.947736	-4.59351	-1.96271	-1.26277	0.221697	0.947736	-4.59351	3.01446	-0.645703	-0.645703	-0.645703	-0.645703	-0.645703	-0.645703	4.26787	-0.645703	-0.645703	-0.645703	4.12144	-0.209553
ENSG00000232245	ENSG00000232245	ENSG00000232245	NA	NA	novel transcript	2.67787	-0.566261	1.5972	0.126443	0.947736	-4.59128	2.67787	1.5972	0.126443	0.947736	-4.59128	3.12288	-0.645703	-0.645703	-0.645703	-0.645703	-0.645703	-0.645703	-0.645703	-0.645703	7.27087	-0.645703	-0.645703	3.16788
ENSG00000162391	ENSG00000162391	ENSG00000162391	FAM151A	338094	family with sequence similarity 151 member A [Source:HGNC Symbol;Acc:HGNC:25032]	2.04855	-0.137251	1.80245	0.0865804	0.947736	-4.58919	2.04855	1.80245	0.0865804	0.947736	-4.58919	2.7427	-0.645703	-0.645703	-0.645703	0.503574	4.33059	-0.645703	0.282984	-0.645703	-0.645703	3.41908	-0.645703	0.821548
ENSG00000230728	ENSG00000230728	ENSG00000230728	NA	NA	novel transcript	-1.32987	-0.526218	-1.06078	0.301444	0.947736	-4.59478	-1.32987	-1.06078	0.301444	0.947736	-4.59478	3.40642	-0.645703	-0.645703	-0.645703	-0.645703	-0.645703	-0.645703	3.95517	-0.645703	0.765408	-0.645703	-0.645703	2.59793
ENSG00000184313	ENSG00000184313	ENSG00000184313	MROH7	374977	maestro heat like repeat family member 7 [Source:HGNC Symbol;Acc:HGNC:24802]	1.5933	4.4131	1.0948	0.286625	0.947736	-4.59475	1.5933	1.0948	0.286625	0.947736	-4.59475	2.62964	4.15214	3.47049	8.07539	8.00657	3.97913	3.41637	3.17206	3.08661	5.04394	7.1753	2.06887	3.75486
ENSG00000271723	ENSG00000271723	ENSG00000271723	MROH7-TTC4	NA	MROH7-TTC4 readthrough (NMD candidate) [Source:HGNC Symbol;Acc:HGNC:49180]	-1.55324	-0.68902	-1.25149	0.225471	0.947736	-4.59333	-1.55324	-1.25149	0.225471	0.947736	-4.59333	-0.645703	2.52226	0.498679	-0.645703	-0.645703	1.63133	-0.645703	0.955029	-0.645703	-0.645703	-0.645703	-0.645703	1.74273
ENSG00000006555	ENSG00000006555	ENSG00000006555	TTC22	55001	tetratricopeptide repeat domain 22 [Source:HGNC Symbol;Acc:HGNC:26067]	-1.81508	1.28863	-1.48405	0.153401	0.947736	-4.59185	-1.81508	-1.48405	0.153401	0.947736	-4.59185	3.89641	1.06897	0.498679	-0.645703	3.31928	5.70279	-0.645703	4.15548	1.14427	-0.645703	-0.645703	-0.645703	5.16336
ENSG00000237453	ENSG00000237453	ENSG00000237453	NA	NA	novel transcript, antisense to TTC22	0.99297	-1.03923	0.866913	0.396281	0.947736	-4.59587	0.99297	0.866913	0.396281	0.947736	-4.59587	2.10327	-0.645703	-0.645703	-0.645703	-0.645703	3.0028	-0.645703	0.84337	-0.645703	-0.645703	-0.645703	-0.645703	-0.645703
ENSG00000162398	ENSG00000162398	ENSG00000162398	CIMAP2	163747	ciliary microtubule associated protein 2 [Source:HGNC Symbol;Acc:HGNC:26854]	-0.870461	-0.424988	-0.757662	0.457496	0.947736	-4.59635	-0.870461	-0.757662	0.457496	0.947736	-4.59635	3.38915	-0.645703	-0.645703	0.927926	-0.645703	0.0249685	-0.645703	3.5554	-0.645703	-0.645703	-0.645703	-0.645703	2.75083
ENSG00000242396	ENSG00000242396	ENSG00000242396	NA	NA	NA	-0.981105	-0.927774	-0.790326	0.438618	0.947736	-4.59626	-0.981105	-0.790326	0.438618	0.947736	-4.59626	2.30084	3.39035	-0.645703	-0.645703	-0.645703	-0.645703	-0.645703	2.22709	-0.645703	-0.645703	-0.645703	-0.645703	-0.645703
ENSG00000143001	ENSG00000143001	ENSG00000143001	TMEM61	199964	transmembrane protein 61 [Source:HGNC Symbol;Acc:HGNC:27296]	-1.79983	-0.137251	-1.51973	0.144246	0.947736	-4.59159	-1.79983	-1.51973	0.144246	0.947736	-4.59159	0.344613	4.18143	-0.645703	-0.645703	-0.645703	3.03645	-0.645703	3.14876	-0.645703	-0.645703	-0.645703	-0.645703	1.83685
ENSG00000162402	ENSG00000162402	ENSG00000162402	USP24	23358	ubiquitin specific peptidase 24 [Source:HGNC Symbol;Acc:HGNC:12623]	-2.2021	5.42476	-1.55361	0.135975	0.947736	-4.59207	-2.2021	-1.55361	0.135975	0.947736	-4.59207	5.8649	5.17048	8.47329	-0.645703	6.15172	5.46405	6.75541	6.56425	3.43985	4.92305	4.98117	7.30966	6.23498
ENSG00000231090	ENSG00000231090	ENSG00000231090	MIR4422HG	109729135	MIR4422 host gene [Source:HGNC Symbol;Acc:HGNC:53113]	-1.12376	-0.732693	-0.996643	0.330856	0.947736	-4.59515	-1.12376	-0.996643	0.330856	0.947736	-4.59515	-0.385889	2.21746	-0.645703	-0.645703	-0.645703	1.87397	-0.645703	0.955029	-0.645703	-0.645703	-0.645703	-0.645703	1.92521
ENSG00000234810	ENSG00000234810	ENSG00000234810	NA	NA	novel transcript	-0.813485	1.90223	-0.703581	0.489812	0.947736	-4.59671	-0.813485	-0.703581	0.489812	0.947736	-4.59671	5.86802	4.09171	-0.645703	-0.645703	4.01881	4.60178	-0.645703	5.28706	-0.645703	4.34067	-0.645703	-0.645703	5.4357
ENSG00000260971	ENSG00000260971	ENSG00000260971	NA	NA	novel transcript	1.40693	3.21261	0.699382	0.492646	0.947736	-4.59629	1.40693	0.699382	0.492646	0.947736	-4.59629	4.7345	1.67446	3.93924	-0.645703	0.0404733	5.84724	-0.645703	4.81845	-0.645703	5.08959	10.0143	4.758	5.06954
ENSG00000162407	ENSG00000162407	ENSG00000162407	PLPP3	8613	phospholipid phosphatase 3 [Source:HGNC Symbol;Acc:HGNC:9229]	-2.01666	1.94315	-1.21332	0.239631	0.947736	-4.59382	-2.01666	-1.21332	0.239631	0.947736	-4.59382	3.50588	4.09171	5.7348	-0.645703	-0.645703	3.83361	1.86805	5.14711	-0.645703	4.48433	-0.645703	-0.645703	4.63116
ENSG00000224980	ENSG00000224980	ENSG00000224980	RPL23AP85	NA	ribosomal protein L23a pseudogene 85 [Source:HGNC Symbol;Acc:HGNC:51576]	1.85645	-0.747311	1.58317	0.129082	0.947736	-4.59114	1.85645	1.58317	0.129082	0.947736	-4.59114	2.30084	-0.645703	-0.645703	-0.645703	-0.645703	3.97913	-0.645703	0.444763	-0.645703	1.46494	-0.645703	-0.645703	-0.645703
ENSG00000162409	ENSG00000162409	ENSG00000162409	PRKAA2	5563	protein kinase AMP-activated catalytic subunit alpha 2 [Source:HGNC Symbol;Acc:HGNC:9377]	-1.57487	3.16391	-0.943573	0.357036	0.947736	-4.5954	-1.57487	-0.943573	0.357036	0.947736	-4.5954	3.64328	7.9214	2.68756	-0.645703	4.213	3.0028	-0.645703	3.57301	6.0061	-0.645703	6.03618	5.88425	2.30043
ENSG00000229913	ENSG00000229913	ENSG00000229913	NA	NA	novel transcript	-2.35643	0.0548014	-1.89627	0.0724794	0.947736	-4.58852	-2.35643	-1.89627	0.0724794	0.947736	-4.58852	2.06029	3.92853	-0.645703	-0.645703	3.6675	-0.645703	-0.645703	1.81837	-0.645703	-0.645703	-0.645703	-0.645703	3.89273
ENSG00000226759	ENSG00000226759	ENSG00000226759	DAB1-AS1	101926890	DAB1 antisense RNA 1 [Source:HGNC Symbol;Acc:HGNC:49443]	-0.83333	0.775838	-0.618568	0.543316	0.947736	-4.5969	-0.83333	-0.618568	0.543316	0.947736	-4.5969	2.59994	-0.645703	2.17245	-0.645703	-0.645703	5.01012	-0.645703	4.62097	-0.645703	3.10336	-0.645703	-0.645703	4.2066
ENSG00000162600	ENSG00000162600	ENSG00000162600	OMA1	115209	OMA1 zinc metallopeptidase [Source:HGNC Symbol;Acc:HGNC:29661]	-1.20196	1.9291	-0.823987	0.420001	0.947736	-4.59605	-1.20196	-0.823987	0.420001	0.947736	-4.59605	4.40584	4.2659	2.17245	-0.645703	0.853589	4.98449	2.73587	3.62458	-0.645703	3.85079	-0.645703	-0.645703	4.37293
ENSG00000286918	ENSG00000286918	ENSG00000286918	NA	NA	novel transcript, antisense to OMA1	-0.884433	-0.253693	-0.744125	0.465463	0.947736	-4.59642	-0.884433	-0.744125	0.465463	0.947736	-4.59642	3.50588	-0.645703	-0.645703	-0.645703	-0.645703	0.973169	-0.645703	3.7382	0.51072	0.225912	-0.645703	-0.645703	1.64203
ENSG00000184292	ENSG00000184292	ENSG00000184292	TACSTD2	4070	tumor associated calcium signal transducer 2 [Source:HGNC Symbol;Acc:HGNC:11530]	-1.33936	-0.206571	-1.01665	0.321547	0.947736	-4.59503	-1.33936	-1.01665	0.321547	0.947736	-4.59503	2.62964	4.2659	-0.645703	-0.645703	-0.645703	1.54044	-0.645703	3.96854	0.51072	-0.645703	-0.645703	-0.645703	-0.645703
ENSG00000162601	ENSG00000162601	ENSG00000162601	MYSM1	114803	Myb like, SWIRM and MPN domains 1 [Source:HGNC Symbol;Acc:HGNC:29401]	-1.93458	4.23411	-1.38859	0.180245	0.947736	-4.59321	-1.93458	-1.38859	0.180245	0.947736	-4.59321	5.17818	5.68175	4.83257	-0.645703	5.14095	5.25843	5.23945	5.80946	2.79157	6.71583	1.56565	2.06887	5.87898
ENSG00000283445	ENSG00000283445	ENSG00000283445	NA	NA	novel transcript	-1.1068	1.70042	-0.724634	0.477359	0.947736	-4.59648	-1.1068	-0.724634	0.477359	0.947736	-4.59648	3.92064	3.43968	3.82574	-0.645703	-0.645703	3.65018	0.716259	3.95517	-0.645703	5.21848	-0.645703	-0.645703	5.53732
ENSG00000234807	ENSG00000234807	ENSG00000234807	JUN-DT	101926907	JUN divergent transcript [Source:HGNC Symbol;Acc:HGNC:49450]	-1.59684	1.97293	-1.21222	0.239812	0.947736	-4.5938	-1.59684	-1.21222	0.239812	0.947736	-4.5938	3.42348	6.15023	0.0371012	-0.645703	0.0404733	4.42253	-0.645703	5.65681	-0.645703	2.91333	0.498584	3.68174	4.05819
ENSG00000232453	ENSG00000232453	ENSG00000232453	LINC02777	105378753	long intergenic non-protein coding RNA 2777 [Source:HGNC Symbol;Acc:HGNC:54297]	-0.782093	0.947467	-0.640491	0.529131	0.947736	-4.5968	-0.782093	-0.640491	0.529131	0.947736	-4.5968	3.42348	-0.645703	-0.645703	-0.645703	1.57279	3.30844	-0.645703	4.00792	-0.645703	3.27126	-0.645703	2.75187	3.82544
ENSG00000237352	ENSG00000237352	ENSG00000237352	NA	NA	NA	-0.845003	2.27727	-0.642088	0.528274	0.947736	-4.59692	-0.845003	-0.642088	0.528274	0.947736	-4.59692	5.47265	7.41124	-0.645703	-0.645703	2.93471	5.22234	-0.645703	5.4292	-0.645703	6.13161	-0.645703	-0.645703	5.89547
ENSG00000224609	ENSG00000224609	ENSG00000224609	FGGY-DT	729467	FGGY divergent transcript [Source:HGNC Symbol;Acc:HGNC:55265]	0.878134	1.38649	0.773683	0.448176	0.947736	-4.59616	0.878134	0.773683	0.448176	0.947736	-4.59616	4.72765	2.52226	-0.645703	0.927926	0.0404733	5.1162	-0.645703	3.7382	-0.645703	5.23889	0.498584	-0.645703	3.33848
ENSG00000172456	ENSG00000172456	ENSG00000172456	FGGY	55277	FGGY carbohydrate kinase domain containing [Source:HGNC Symbol;Acc:HGNC:25610]	-0.958262	2.7868	-0.7634	0.454145	0.947736	-4.59628	-0.958262	-0.7634	0.454145	0.947736	-4.59628	5.60938	3.99603	0.0371012	-0.645703	1.75021	5.95673	1.86805	5.96093	-0.645703	5.15548	1.56565	1.4176	6.46609
ENSG00000266150	ENSG00000266150	ENSG00000266150	MIR4711	100616409	microRNA 4711 [Source:HGNC Symbol;Acc:HGNC:41847]	-0.783089	-1.18814	-0.693703	0.495855	0.947736	-4.59674	-0.783089	-0.693703	0.495855	0.947736	-4.59674	2.10327	-0.645703	-0.645703	-0.645703	-0.645703	-0.645703	-0.645703	1.33122	-0.645703	-0.645703	-0.645703	-0.645703	0.994888
ENSG00000226883	ENSG00000226883	ENSG00000226883	NA	NA	novel transcript	1.42713	-0.537988	0.955092	0.351327	0.947736	-4.59541	1.42713	0.955092	0.351327	0.947736	-4.59541	1.60197	1.67446	-0.645703	-0.645703	-0.645703	-0.645703	-0.645703	-0.645703	-0.645703	2.6944	-0.645703	1.11327	3.20365
ENSG00000134709	ENSG00000134709	ENSG00000134709	HOOK1	51361	hook microtubule tethering protein 1 [Source:HGNC Symbol;Acc:HGNC:19884]	-1.99944	2.4638	-1.12564	0.274105	0.947736	-4.59452	-1.99944	-1.12564	0.274105	0.947736	-4.59452	4.33548	3.11475	2.68756	-0.645703	2.77978	4.39685	-0.645703	3.42572	6.0061	0.225912	-0.645703	4.64536	4.49344
ENSG00000238242	ENSG00000238242	ENSG00000238242	LINC02778	NA	long intergenic non-protein coding RNA 2778 [Source:HGNC Symbol;Acc:HGNC:54298]	-1.45922	0.234665	-1.35927	0.189206	0.947736	-4.59282	-1.45922	-1.35927	0.189206	0.947736	-4.59282	2.62964	2.32637	-0.645703	-0.645703	-0.645703	4.26113	-0.645703	3.70664	-0.645703	-0.645703	-0.645703	-0.645703	3.57536
ENSG00000226476	ENSG00000226476	ENSG00000226476	LINC01748	105378763	long intergenic non-protein coding RNA 1748 [Source:HGNC Symbol;Acc:HGNC:52535]	-1.0539	1.89987	-0.944844	0.356025	0.947736	-4.59545	-1.0539	-0.944844	0.356025	0.947736	-4.59545	5.26592	4.84399	0.847827	-0.645703	1.75021	4.74094	-0.645703	5.16464	-0.645703	1.93402	0.498584	-0.645703	5.79353
ENSG00000231252	ENSG00000231252	ENSG00000231252	NA	101926964	novel transcript	-1.06632	0.396206	-1.03304	0.31393	0.947736	-4.59494	-1.06632	-1.03304	0.31393	0.947736	-4.59494	4.23276	0.793473	-0.645703	-0.645703	0.503574	4.12701	-0.645703	3.5554	-0.645703	-0.645703	-0.645703	-0.645703	3.77877
ENSG00000237928	ENSG00000237928	ENSG00000237928	NFIA-AS2	100996570	NFIA antisense RNA 2 [Source:HGNC Symbol;Acc:HGNC:40401]	-1.13425	1.40708	-0.99868	0.329892	0.947736	-4.59514	-1.13425	-0.99868	0.329892	0.947736	-4.59514	3.08048	1.49943	-0.645703	-0.645703	2.93471	5.1778	-0.645703	4.47874	-0.645703	4.18112	-0.645703	-0.645703	6.2044
ENSG00000284808	ENSG00000284808	ENSG00000284808	NA	NA	novel transcript	-1.208	0.327365	-1.09556	0.286301	0.947736	-4.59456	-1.208	-1.09556	0.286301	0.947736	-4.59456	3.68632	1.49943	-0.645703	-0.645703	-0.645703	3.67175	-0.645703	3.23978	-0.645703	-0.645703	-0.645703	-0.645703	5.64532
ENSG00000287224	ENSG00000287224	ENSG00000287224	NA	NA	novel transcript	1.69988	4.96027	1.41324	0.172975	0.947736	-4.59294	1.69988	1.41324	0.172975	0.947736	-4.59294	4.14292	2.42764	6.36904	8.40069	5.78495	4.63511	3.77481	4.03358	3.88554	6.5944	5.71351	5.67064	3.46178
ENSG00000223920	ENSG00000223920	ENSG00000223920	NA	NA	sepiapterin reductase (7,8-dihydrobiopterin:NADP+ oxidoreductase) (SPR) pseudogene	-0.840845	-0.677776	-0.623648	0.540137	0.947736	-4.59698	-0.840845	-0.623648	0.540137	0.947736	-4.59698	3.26215	0.00556969	-0.645703	-0.645703	4.6079	-0.645703	-0.645703	1.75806	-0.645703	-0.645703	-0.645703	-0.645703	-0.645703
ENSG00000271200	ENSG00000271200	ENSG00000271200	PATJ-DT	NA	PATJ divergent transcript [Source:HGNC Symbol;Acc:HGNC:55256]	-3.65109	1.22034	-2.36637	0.0285489	0.947736	-4.58453	-3.65109	-2.36637	0.0285489	0.947736	-4.58453	2.30084	4.62694	3.56783	-0.645703	7.73065	-0.645703	4.44079	2.58046	-0.645703	-0.645703	-0.645703	-0.645703	1.92521
ENSG00000132849	ENSG00000132849	ENSG00000132849	PATJ	10207	PATJ crumbs cell polarity complex component [Source:HGNC Symbol;Acc:HGNC:28881]	-1.22537	4.22561	-0.824775	0.419318	0.947736	-4.59584	-1.22537	-0.824775	0.419318	0.947736	-4.59584	5.59062	4.72966	4.90887	-0.645703	6.72971	6.38012	2.73587	6.1634	0.51072	7.52462	1.56565	3.56273	5.78174
ENSG00000240563	ENSG00000240563	ENSG00000240563	L1TD1	54596	LINE1 type transposase domain containing 1 [Source:HGNC Symbol;Acc:HGNC:25595]	-1.67067	1.44611	-1.47445	0.155942	0.947736	-4.59189	-1.67067	-1.47445	0.155942	0.947736	-4.59189	3.16406	4.09171	-0.645703	-0.645703	4.213	3.5135	-0.645703	5.22157	-0.645703	3.3484	-0.645703	-0.645703	4.32502
ENSG00000132854	ENSG00000132854	ENSG00000132854	KANK4	163782	KN motif and ankyrin repeat domains 4 [Source:HGNC Symbol;Acc:HGNC:27263]	-1.66518	1.24636	-1.19261	0.247452	0.947736	-4.59398	-1.66518	-1.19261	0.247452	0.947736	-4.59398	5.35753	1.83053	-0.645703	-0.645703	0.0404733	3.30844	3.27393	3.90043	-0.645703	-0.645703	0.498584	1.4176	4.60465
ENSG00000116641	ENSG00000116641	ENSG00000116641	DOCK7	85440	dedicator of cytokinesis 7 [Source:HGNC Symbol;Acc:HGNC:19190]	-2.14958	5.33112	-1.44449	0.164102	0.947736	-4.59292	-2.14958	-1.44449	0.164102	0.947736	-4.59292	5.8397	5.9263	7.10829	-0.645703	5.58887	5.08438	7.8858	5.58486	8.6513	4.55112	2.59805	6.57195	4.78075
ENSG00000132855	ENSG00000132855	ENSG00000132855	ANGPTL3	27329	angiopoietin like 3 [Source:HGNC Symbol;Acc:HGNC:491]	-2.57363	-0.119225	-1.74136	0.0975172	0.947736	-4.58943	-2.57363	-1.74136	0.0975172	0.947736	-4.58943	-0.645703	2.09965	1.12873	-0.645703	-0.645703	4.2178	-0.645703	3.5904	-0.645703	-0.645703	-0.645703	-0.645703	2.75083
ENSG00000278967	ENSG00000278967	ENSG00000278967	NA	NA	novel transcript	-3.14063	-0.0447981	-1.92637	0.0688953	0.947736	-4.58831	-3.14063	-1.92637	0.0688953	0.947736	-4.58831	1.71713	-0.645703	-0.645703	-0.645703	2.299	-0.645703	4.06168	2.3949	-0.645703	-0.645703	-0.645703	-0.645703	5.05982
ENSG00000235545	ENSG00000235545	ENSG00000235545	DOCK7-DT	121832810	DOCK7 divergent transcript [Source:HGNC Symbol;Acc:HGNC:55670]	-1.84406	1.09289	-1.23573	0.23137	0.947736	-4.5937	-1.84406	-1.23573	0.23137	0.947736	-4.5937	2.68728	1.06897	4.34834	-0.645703	4.76073	-0.645703	-0.645703	2.31343	-0.645703	-0.645703	1.90063	3.04615	3.37031
ENSG00000125703	ENSG00000125703	ENSG00000125703	ATG4C	84938	autophagy related 4C cysteine peptidase [Source:HGNC Symbol;Acc:HGNC:16040]	1.81622	1.29011	1.29952	0.208561	0.947736	-4.59359	1.81622	1.29952	0.208561	0.947736	-4.59359	3.28099	2.32637	-0.645703	8.2944	-0.645703	3.10148	-0.645703	2.7756	-0.645703	5.73179	-0.645703	-0.645703	2.30043
ENSG00000286455	ENSG00000286455	ENSG00000286455	NA	NA	novel transcript	-2.8276	-0.0560323	-2.03347	0.0559692	0.947736	-4.58684	-2.8276	-2.03347	0.0559692	0.947736	-4.58684	-0.645703	1.97135	-0.645703	-0.645703	1.57279	3.81434	-0.645703	3.17206	-0.645703	-0.645703	-0.645703	-0.645703	3.97783
ENSG00000228734	ENSG00000228734	ENSG00000228734	NA	NA	novel transcript	-1.58808	-0.882448	-1.11114	0.280141	0.947736	-4.59439	-1.58808	-1.11114	0.280141	0.947736	-4.59439	-0.645703	-0.645703	-0.645703	-0.645703	3.62261	2.52254	-0.645703	2.9202	-0.645703	-0.645703	-0.645703	-0.645703	-0.645703
ENSG00000230798	ENSG00000230798	ENSG00000230798	FOXD3-AS1	100996301	FOXD3 antisense RNA 1 [Source:HGNC Symbol;Acc:HGNC:40241]	-1.0601	0.179336	-0.853743	0.403367	0.947736	-4.59592	-1.0601	-0.853743	0.403367	0.947736	-4.59592	1.60197	4.21014	-0.645703	-0.645703	1.90817	1.54044	-0.645703	1.33122	-0.645703	-0.645703	-0.645703	2.51596	0.124897
ENSG00000187140	ENSG00000187140	ENSG00000187140	FOXD3	27022	forkhead box D3 [Source:HGNC Symbol;Acc:HGNC:3804]	-1.6624	0.25055	-1.3822	0.182168	0.947736	-4.59265	-1.6624	-1.3822	0.182168	0.947736	-4.59265	1.82378	-0.645703	-0.645703	-0.645703	4.9543	2.14468	-0.645703	2.83519	0.51072	-0.645703	-0.645703	-0.645703	3.65504
ENSG00000088035	ENSG00000088035	ENSG00000088035	ALG6	29929	ALG6 alpha-1,3-glucosyltransferase [Source:HGNC Symbol;Acc:HGNC:23157]	-0.935794	-0.35214	-0.648552	0.52426	0.947736	-4.59679	-0.935794	-0.648552	0.52426	0.947736	-4.59679	3.24306	-0.645703	-0.645703	-0.645703	-0.645703	1.79753	-0.645703	4.23506	-0.645703	-0.645703	-0.645703	3.21353	-0.645703
ENSG00000203965	ENSG00000203965	ENSG00000203965	EFCAB7	84455	EF-hand calcium binding domain 7 [Source:HGNC Symbol;Acc:HGNC:29379]	-1.23393	0.768156	-1.01965	0.320084	0.947736	-4.59501	-1.23393	-1.01965	0.320084	0.947736	-4.59501	0.606028	4.21014	-0.645703	-0.645703	2.40883	5.01856	-0.645703	2.58046	-0.645703	1.46494	-0.645703	0.198167	2.23279
ENSG00000223949	ENSG00000223949	ENSG00000223949	ROR1-AS1	101927034	ROR1 antisense RNA 1 [Source:HGNC Symbol;Acc:HGNC:40508]	-0.738022	1.28834	-0.66834	0.511564	0.947736	-4.59676	-0.738022	-0.66834	0.511564	0.947736	-4.59676	4.16337	1.30019	0.0371012	-0.645703	1.37046	4.69953	-0.645703	4.58671	-0.645703	4.22269	-0.645703	-0.645703	4.29216
ENSG00000177414	ENSG00000177414	ENSG00000177414	UBE2U	148581	ubiquitin conjugating enzyme E2 U [Source:HGNC Symbol;Acc:HGNC:28559]	-0.975167	0.741779	-0.758024	0.457301	0.947736	-4.59638	-0.975167	-0.758024	0.457301	0.947736	-4.59638	2.79607	2.09965	-0.645703	-0.645703	-0.645703	0.973169	-0.645703	3.87226	-0.645703	4.04869	-0.645703	3.04615	2.93235
ENSG00000158966	ENSG00000158966	ENSG00000158966	CACHD1	57685	cache domain containing 1 [Source:HGNC Symbol;Acc:HGNC:29314]	-2.76322	3.86582	-1.47162	0.157221	0.947736	-4.59286	-2.76322	-1.47162	0.157221	0.947736	-4.59286	5.29402	2.84871	4.17379	-0.645703	4.213	5.10038	7.20148	5.3497	8.15093	4.30241	-0.645703	0.727091	5.58557
ENSG00000288804	ENSG00000288804	ENSG00000288804	NA	NA	novel transcript	1.6514	-0.401272	1.21	0.240873	0.947736	-4.59379	1.6514	1.21	0.240873	0.947736	-4.59379	4.20343	-0.645703	-0.645703	4.89222	-0.645703	1.33946	-0.645703	2.8057	-0.645703	-0.645703	-0.645703	-0.645703	-0.645703
ENSG00000116675	ENSG00000116675	ENSG00000116675	DNAJC6	9829	DnaJ heat shock protein family (Hsp40) member C6 [Source:HGNC Symbol;Acc:HGNC:15469]	-1.6484	5.09621	-1.14648	0.265144	0.947736	-4.59447	-1.6484	-1.14648	0.265144	0.947736	-4.59447	5.21294	6.90997	6.37577	-0.645703	6.80195	6.18765	7.06755	4.90442	4.854	4.89761	4.07773	3.21353	6.61299
ENSG00000213625	ENSG00000213625	ENSG00000213625	LEPROT	54741	leptin receptor overlapping transcript [Source:HGNC Symbol;Acc:HGNC:29477]	-1.13599	1.99341	-0.732517	0.472645	0.947736	-4.59645	-1.13599	-0.732517	0.472645	0.947736	-4.59645	4.65728	3.33929	1.12873	-0.645703	2.6062	3.75495	3.546	3.67438	-0.645703	5.46358	-0.645703	-0.645703	3.84822
ENSG00000116678	ENSG00000116678	ENSG00000116678	LEPR	3953	leptin receptor [Source:HGNC Symbol;Acc:HGNC:6554]	-1.16967	1.48137	-0.995575	0.331362	0.947736	-4.59515	-1.16967	-0.995575	0.331362	0.947736	-4.59515	3.12288	2.52226	-0.645703	-0.645703	5.07584	4.03013	-0.645703	4.25702	-0.645703	4.18112	-0.645703	-0.645703	5.17241
ENSG00000184588	ENSG00000184588	ENSG00000184588	PDE4B	5142	phosphodiesterase 4B [Source:HGNC Symbol;Acc:HGNC:8781]	-1.37304	3.08647	-0.855379	0.402822	0.947736	-4.59574	-1.37304	-0.855379	0.402822	0.947736	-4.59574	4.45644	1.83053	4.04446	0.927926	5.56534	4.09543	-0.645703	5.43402	0.51072	6.68641	-0.645703	3.73776	5.89547
ENSG00000231080	ENSG00000231080	ENSG00000231080	NA	NA	novel transcript	-1.26378	-0.941834	-1.00464	0.32712	0.947736	-4.5951	-1.26378	-1.00464	0.32712	0.947736	-4.5951	1.10614	1.30019	0.0371012	-0.645703	-0.645703	-0.645703	1.86805	1.56037	-0.645703	-0.645703	-0.645703	-0.645703	-0.645703
ENSG00000116704	ENSG00000116704	ENSG00000116704	SLC35D1	23169	solute carrier family 35 member D1 [Source:HGNC Symbol;Acc:HGNC:20800]	-1.12064	2.75469	-0.690195	0.498278	0.947736	-4.59648	-1.12064	-0.690195	0.498278	0.947736	-4.59648	4.45644	5.26928	-0.645703	2.14706	7.0927	3.92627	5.03381	4.61248	1.14427	3.79676	0.498584	-0.645703	2.93235
ENSG00000203963	ENSG00000203963	ENSG00000203963	C1orf141	400757	chromosome 1 open reading frame 141 [Source:HGNC Symbol;Acc:HGNC:32044]	-1.11188	1.20453	-0.809235	0.428138	0.947736	-4.59609	-1.11188	-0.809235	0.428138	0.947736	-4.59609	3.64328	0.793473	0.498679	-0.645703	8.88159	2.08161	-0.645703	1.98549	0.51072	-0.645703	0.498584	-0.645703	4.38856
ENSG00000162594	ENSG00000162594	ENSG00000162594	IL23R	149233	interleukin 23 receptor [Source:HGNC Symbol;Acc:HGNC:19100]	-0.962785	0.821722	-0.737131	0.469713	0.947736	-4.59648	-0.962785	-0.737131	0.469713	0.947736	-4.59648	4.41439	-0.645703	-0.645703	-0.645703	0.503574	3.67175	-0.645703	4.53374	1.91896	-0.645703	1.56565	0.198167	3.82544
ENSG00000142864	ENSG00000142864	ENSG00000142864	SERBP1	26135	SERPINE1 mRNA binding protein 1 [Source:HGNC Symbol;Acc:HGNC:17860]	-4.4177	1.88668	-2.82336	0.0107357	0.947736	-4.5812	-4.4177	-2.82336	0.0107357	0.947736	-4.5812	4.46471	4.02863	6.7779	-0.645703	-0.645703	-0.645703	1.40417	4.29995	5.16954	-0.645703	-0.645703	4.12144	4.25855
ENSG00000232048	ENSG00000232048	ENSG00000232048	HNRNPCP9	NA	heterogeneous nuclear ribonucleoprotein C pseudogene 9 [Source:HGNC Symbol;Acc:HGNC:48820]	-3.69433	-0.918472	-2.41498	0.025797	0.947736	-4.58254	-3.69433	-2.41498	0.025797	0.947736	-4.58254	-0.645703	-0.645703	-0.645703	-0.645703	-0.645703	-0.645703	3.11588	3.38642	-0.645703	-0.645703	-0.645703	-0.645703	3.57536
ENSG00000228431	ENSG00000228431	ENSG00000228431	ARL5AP3	NA	ARL5A pseudogene 3 [Source:HGNC Symbol;Acc:HGNC:43935]	2.50782	-0.570397	1.76159	0.0937339	0.947736	-4.59035	2.50782	1.76159	0.0937339	0.947736	-4.59035	0.481233	-0.645703	-0.645703	-0.645703	-0.645703	2.01566	-0.645703	-0.645703	-0.645703	5.21848	-0.645703	-0.645703	3.27264
ENSG00000234264	ENSG00000234264	ENSG00000234264	DEPDC1-AS1	101927220	DEPDC1 antisense RNA 1 [Source:HGNC Symbol;Acc:HGNC:50592]	-1.88174	0.273004	-1.7605	0.0936232	0.947736	-4.58979	-1.88174	-1.7605	0.0936232	0.947736	-4.58979	2.62964	2.42764	-0.645703	-0.645703	-0.645703	2.96835	-0.645703	4.03358	-0.645703	-0.645703	-0.645703	-0.645703	4.93768
ENSG00000285407	ENSG00000285407	ENSG00000285407	NA	NA	novel transcript	-1.98581	0.872154	-1.57516	0.130922	0.947736	-4.59129	-1.98581	-1.57516	0.130922	0.947736	-4.59129	1.92308	2.09965	1.36375	-0.645703	0.0404733	4.03013	-0.645703	3.44497	-0.645703	-0.645703	-0.645703	3.21353	3.27264
ENSG00000223883	ENSG00000223883	ENSG00000223883	LINC01707	105378785	long intergenic non-protein coding RNA 1707 [Source:HGNC Symbol;Acc:HGNC:52495]	-2.06854	0.892806	-1.84681	0.0796399	0.947736	-4.58919	-2.06854	-1.84681	0.0796399	0.947736	-4.58919	4.65728	3.48737	-0.645703	-0.645703	5.71183	1.44345	-0.645703	4.53374	-0.645703	-0.645703	-0.645703	-0.645703	2.97437
ENSG00000033122	ENSG00000033122	ENSG00000033122	LRRC7	57554	leucine rich repeat containing 7 [Source:HGNC Symbol;Acc:HGNC:18531]	-0.796377	6.78321	-0.743545	0.465806	0.947736	-4.5963	-0.796377	-0.743545	0.465806	0.947736	-4.5963	6.30771	8.30919	6.75741	4.54718	7.3992	6.23551	8.05869	6.53984	6.79968	6.69382	6.46043	7.93673	6.2044
ENSG00000237919	ENSG00000237919	ENSG00000237919	LRRC7-AS1	NA	LRRC7 antisense RNA 1 [Source:HGNC Symbol;Acc:HGNC:40843]	-1.9785	0.457602	-1.27886	0.216092	0.947736	-4.59323	-1.9785	-1.27886	0.216092	0.947736	-4.59323	-0.645703	2.32637	-0.645703	-0.645703	5.7951	1.79753	-0.645703	2.58046	-0.645703	1.93402	0.498584	-0.645703	3.40144
ENSG00000066557	ENSG00000066557	ENSG00000066557	LRRC40	55631	leucine rich repeat containing 40 [Source:HGNC Symbol;Acc:HGNC:26004]	-1.17898	0.14471	-0.796462	0.435439	0.947736	-4.5962	-1.17898	-0.796462	0.435439	0.947736	-4.5962	2.82204	6.27776	0.498679	-0.645703	-0.645703	-0.645703	-0.645703	0.444763	-0.645703	1.15716	-0.645703	-0.645703	4.55011
ENSG00000118454	ENSG00000118454	ENSG00000118454	ANKRD13C	81573	ankyrin repeat domain 13C [Source:HGNC Symbol;Acc:HGNC:25374]	-2.22962	1.26808	-1.39557	0.178675	0.947736	-4.59268	-2.22962	-1.39557	0.178675	0.947736	-4.59268	4.35339	2.32637	5.39349	-0.645703	-0.645703	4.47255	2.50026	3.85797	-0.645703	-0.645703	-0.645703	-0.645703	3.60241
ENSG00000116761	ENSG00000116761	ENSG00000116761	CTH	1491	cystathionine gamma-lyase [Source:HGNC Symbol;Acc:HGNC:2501]	-1.17127	0.528475	-0.755246	0.459208	0.947736	-4.59635	-1.17127	-0.755246	0.459208	0.947736	-4.59635	2.59994	-0.645703	-0.645703	-0.645703	-0.645703	3.4649	3.41637	4.24608	-0.645703	3.49132	-0.645703	-0.645703	2.65071
ENSG00000229051	ENSG00000229051	ENSG00000229051	LINC01788	101927244	long intergenic non-protein coding RNA 1788 [Source:HGNC Symbol;Acc:HGNC:52577]	-1.18079	0.387928	-1.06872	0.29794	0.947736	-4.59473	-1.18079	-1.06872	0.29794	0.947736	-4.59473	3.68632	-0.645703	-0.645703	-0.645703	4.08649	2.42429	-0.645703	3.88641	-0.645703	0.225912	-0.645703	-0.645703	2.88907
ENSG00000050628	ENSG00000050628	ENSG00000050628	PTGER3	5733	prostaglandin E receptor 3 [Source:HGNC Symbol;Acc:HGNC:9595]	-0.937505	1.69597	-0.849717	0.40555	0.947736	-4.59596	-0.937505	-0.849717	0.40555	0.947736	-4.59596	4.74132	4.74935	0.498679	0.927926	3.31928	3.58345	-0.645703	4.62941	-0.645703	2.12152	-0.645703	-0.645703	4.11565
ENSG00000235782	ENSG00000235782	ENSG00000235782	NA	NA	novel transcript	-2.5344	-0.264666	-1.95203	0.0654674	0.947736	-4.58748	-2.5344	-1.95203	0.0654674	0.947736	-4.58748	0.0251124	5.47254	2.17245	-0.645703	-0.645703	-0.645703	-0.645703	1.33122	-0.645703	-0.645703	-0.645703	-0.645703	3.40144
ENSG00000132485	ENSG00000132485	ENSG00000132485	ZRANB2	9406	zinc finger RANBP2-type containing 2 [Source:HGNC Symbol;Acc:HGNC:13058]	-1.90807	0.372015	-1.3661	0.187547	0.947736	-4.59286	-1.90807	-1.3661	0.187547	0.947736	-4.59286	4.05807	1.30019	-0.645703	-0.645703	-0.645703	0.270942	-0.645703	3.67438	-0.645703	-0.645703	-0.645703	4.24255	3.68065
ENSG00000229956	ENSG00000229956	ENSG00000229956	ZRANB2-DT	NA	ZRANB2 divergent transcript [Source:HGNC Symbol;Acc:HGNC:43595]	-1.26942	1.32831	-1.14919	0.26405	0.947736	-4.59421	-1.26942	-1.14919	0.26405	0.947736	-4.59421	5.14257	5.47254	-0.645703	-0.645703	1.90817	5.13961	-0.645703	5.3548	-0.645703	1.15716	-0.645703	-0.645703	2.48618
ENSG00000225087	ENSG00000225087	ENSG00000225087	NA	105378798	novel transcript	-0.959858	2.03153	-0.625669	0.538851	0.947736	-4.59688	-0.959858	-0.625669	0.538851	0.947736	-4.59688	3.80823	4.78795	-0.645703	0.927926	6.02808	3.60604	2.73587	4.73487	-0.645703	5.98228	-0.645703	-0.645703	1.41673
ENSG00000285808	ENSG00000285808	ENSG00000285808	NA	NA	NA	-1.77819	0.221435	-1.42182	0.170501	0.947736	-4.59232	-1.77819	-1.42182	0.170501	0.947736	-4.59232	1.266	-0.645703	-0.645703	-0.645703	4.9723	1.63133	-0.645703	2.43397	1.14427	-0.645703	-0.645703	-0.645703	4.24144
ENSG00000233973	ENSG00000233973	ENSG00000233973	LINC01360	101927295	long intergenic non-protein coding RNA 1360 [Source:HGNC Symbol;Acc:HGNC:50593]	-1.02117	-0.0811177	-0.962669	0.347221	0.947736	-4.59534	-1.02117	-0.962669	0.347221	0.947736	-4.59534	2.40758	2.21746	-0.645703	-0.645703	-0.645703	2.74235	-0.645703	2.35474	-0.645703	-0.645703	-0.645703	-0.645703	2.93235
ENSG00000285778	ENSG00000285778	ENSG00000285778	NA	NA	novel transcript	-0.836209	1.68268	-0.682072	0.503024	0.947736	-4.59673	-0.836209	-0.682072	0.503024	0.947736	-4.59673	4.67163	5.03261	-0.645703	0.927926	6.63682	3.67175	-0.645703	3.44497	-0.645703	0.765408	-0.645703	-0.645703	5.36638
ENSG00000259030	ENSG00000259030	ENSG00000259030	FPGT-TNNI3K	100526835	FPGT-TNNI3K readthrough [Source:HGNC Symbol;Acc:HGNC:42952]	-1.52365	-0.524471	-1.16956	0.255943	0.947736	-4.59413	-1.52365	-1.16956	0.255943	0.947736	-4.59413	4.86511	-0.645703	-0.645703	-0.645703	-0.645703	-0.645703	-0.645703	3.67438	-0.645703	-0.645703	-0.645703	-0.645703	3.65504
ENSG00000254685	ENSG00000254685	ENSG00000254685	FPGT	8790	fucose-1-phosphate guanylyltransferase [Source:HGNC Symbol;Acc:HGNC:3825]	-1.66076	0.271904	-1.35082	0.191855	0.947736	-4.59291	-1.66076	-1.35082	0.191855	0.947736	-4.59291	1.60197	6.54334	1.36375	-0.645703	-0.645703	1.63133	-0.645703	2.64848	-0.645703	-0.645703	-0.645703	-0.645703	1.64203
ENSG00000116783	ENSG00000116783	ENSG00000116783	TNNI3K	51086	TNNI3 interacting kinase [Source:HGNC Symbol;Acc:HGNC:19661]	-0.854639	0.032257	-0.803312	0.431247	0.947736	-4.59616	-0.854639	-0.803312	0.431247	0.947736	-4.59616	2.92146	1.30019	-0.645703	-0.645703	-0.645703	4.37071	-0.645703	2.9202	-0.645703	-0.645703	-0.645703	-0.645703	2.59793
ENSG00000178965	ENSG00000178965	ENSG00000178965	ERICH3	127254	glutamate rich 3 [Source:HGNC Symbol;Acc:HGNC:25346]	-1.29138	5.63824	-1.03625	0.312466	0.947736	-4.59496	-1.29138	-1.03625	0.312466	0.947736	-4.59496	5.56779	8.17728	8.08453	0.927926	6.45673	4.83954	5.75053	5.83887	4.22555	5.11189	7.73736	6.24473	4.49344
ENSG00000234497	ENSG00000234497	ENSG00000234497	ERICH3-AS1	101927320	ERICH3 antisense RNA 1 [Source:HGNC Symbol;Acc:HGNC:41093]	-2.60912	2.18029	-1.49014	0.152327	0.947736	-4.59193	-2.60912	-1.49014	0.152327	0.947736	-4.59193	4.37108	3.23138	-0.645703	-0.645703	5.78495	4.31696	3.77481	3.5904	-0.645703	-0.645703	-0.645703	6.77968	4.44942
ENSG00000116791	ENSG00000116791	ENSG00000116791	CRYZ	1429	crystallin zeta [Source:HGNC Symbol;Acc:HGNC:2419]	-1.27605	0.357861	-1.06383	0.300096	0.947736	-4.59476	-1.27605	-1.06383	0.300096	0.947736	-4.59476	3.24306	5.9001	-0.645703	-0.645703	-0.645703	4.24683	-0.645703	3.53757	-0.645703	-0.645703	-0.645703	-0.645703	1.28935
ENSG00000162623	ENSG00000162623	ENSG00000162623	TYW3	127253	tRNA-yW synthesizing protein 3 homolog [Source:HGNC Symbol;Acc:HGNC:24757]	-1.59814	0.979547	-1.31798	0.202423	0.947736	-4.59317	-1.59814	-1.31798	0.202423	0.947736	-4.59317	3.56857	4.02863	1.56579	-0.645703	2.77978	4.94074	-0.645703	3.88641	-0.645703	-0.645703	-0.645703	-0.645703	1.14962
ENSG00000137968	ENSG00000137968	ENSG00000137968	SLC44A5	204962	solute carrier family 44 member 5 [Source:HGNC Symbol;Acc:HGNC:28524]	-1.07591	1.41978	-0.897461	0.38016	0.947736	-4.59571	-1.07591	-0.897461	0.38016	0.947736	-4.59571	3.62864	5.57543	-0.645703	-0.645703	0.503574	4.48479	-0.645703	4.56927	-0.645703	4.13831	-0.645703	-0.645703	5.03024
ENSG00000117054	ENSG00000117054	ENSG00000117054	ACADM	34	acyl-CoA dehydrogenase medium chain [Source:HGNC Symbol;Acc:HGNC:89]	-2.48884	1.82177	-1.8372	0.0814477	0.947736	-4.58916	-2.48884	-1.8372	0.0814477	0.947736	-4.58916	5.34416	7.13252	0.498679	-0.645703	1.90817	4.74094	2.93835	4.83314	-0.645703	-0.645703	-0.645703	-0.645703	4.43444
ENSG00000137955	ENSG00000137955	ENSG00000137955	RABGGTB	5876	Rab geranylgeranyltransferase subunit beta [Source:HGNC Symbol;Acc:HGNC:9796]	-0.865387	0.389274	-0.698876	0.492685	0.947736	-4.59659	-0.865387	-0.698876	0.492685	0.947736	-4.59659	1.77144	0.452653	3.06636	-0.645703	0.503574	2.31885	-0.645703	2.08703	-0.645703	-0.645703	0.498584	-0.645703	3.46178
ENSG00000057468	ENSG00000057468	ENSG00000057468	MSH4	4438	mutS homolog 4 [Source:HGNC Symbol;Acc:HGNC:7327]	-0.938978	-0.0297518	-0.883208	0.387627	0.947736	-4.59578	-0.938978	-0.883208	0.387627	0.947736	-4.59578	3.01446	-0.645703	-0.645703	-0.645703	-0.645703	3.30844	-0.645703	4.16712	-0.645703	0.225912	-0.645703	-0.645703	3.30594
ENSG00000225605	ENSG00000225605	ENSG00000225605	NA	NA	novel transcript	-0.920172	-0.392383	-0.798543	0.433945	0.947736	-4.59617	-0.920172	-0.798543	0.433945	0.947736	-4.59617	3.03681	-0.645703	-0.645703	-0.645703	-0.645703	0.664366	-0.645703	2.22709	-0.645703	-0.645703	-0.645703	-0.645703	5.34251
ENSG00000230027	ENSG00000230027	ENSG00000230027	NA	NA	novel transcript	1.27359	0.731978	0.950933	0.353	0.947736	-4.59538	1.27359	0.950933	0.353	0.947736	-4.59538	3.9795	1.67446	0.0371012	6.07889	-0.645703	3.3625	-0.645703	2.08703	-0.645703	-0.645703	-0.645703	-0.645703	3.70581
ENSG00000117069	ENSG00000117069	ENSG00000117069	ST6GALNAC5	81849	ST6 N-acetylgalactosaminide alpha-2,6-sialyltransferase 5 [Source:HGNC Symbol;Acc:HGNC:19342]	-1.18649	5.02003	-0.932433	0.362244	0.947736	-4.59544	-1.18649	-0.932433	0.362244	0.947736	-4.59544	5.23243	6.07418	7.97566	-0.645703	5.71183	4.12701	6.96696	3.7382	7.50865	1.93402	7.71628	4.5547	4.74478
ENSG00000230498	ENSG00000230498	ENSG00000230498	NA	NA	novel transcript	-2.45781	-0.173711	-2.06772	0.0518631	0.947736	-4.58694	-2.45781	-2.06772	0.0518631	0.947736	-4.58694	0.344613	-0.645703	-0.645703	-0.645703	-0.645703	3.13293	-0.645703	4.84043	-0.645703	-0.645703	-0.645703	-0.645703	5.8845
ENSG00000142892	ENSG00000142892	ENSG00000142892	PIGK	10026	phosphatidylinositol glycan anchor biosynthesis class K [Source:HGNC Symbol;Acc:HGNC:8965]	-1.10649	0.573968	-0.932189	0.362367	0.947736	-4.59551	-1.10649	-0.932189	0.362367	0.947736	-4.59551	1.92308	3.74451	-0.645703	-0.645703	-0.645703	4.14254	-0.645703	4.65444	-0.645703	2.91333	-0.645703	-0.645703	1.83685
ENSG00000289212	ENSG00000289212	ENSG00000289212	NA	NA	novel transcript	-0.973002	-0.711241	-0.81869	0.422621	0.947736	-4.59611	-0.973002	-0.81869	0.422621	0.947736	-4.59611	1.47681	-0.645703	-0.645703	-0.645703	-0.645703	-0.645703	-0.645703	2.22709	-0.645703	1.15716	-0.645703	-0.645703	3.68065
ENSG00000154027	ENSG00000154027	ENSG00000154027	AK5	26289	adenylate kinase 5 [Source:HGNC Symbol;Acc:HGNC:365]	-1.81018	4.77209	-1.12082	0.276098	0.947736	-4.59442	-1.81018	-1.12082	0.276098	0.947736	-4.59442	5.9818	7.47177	8.97715	-0.645703	7.84254	4.33059	8.01457	4.87633	2.79157	4.73474	3.86441	-0.645703	5.99069
ENSG00000036549	ENSG00000036549	ENSG00000036549	ZZZ3	26009	zinc finger ZZ-type containing 3 [Source:HGNC Symbol;Acc:HGNC:24523]	-3.8274	2.48892	-2.2405	0.0369912	0.947736	-4.58628	-3.8274	-2.2405	0.0369912	0.947736	-4.58628	3.88414	5.7615	3.61415	-0.645703	-0.645703	4.98449	5.99717	4.49731	6.99891	-0.645703	-0.645703	-0.645703	5.11721
ENSG00000243437	ENSG00000243437	ENSG00000243437	RN7SL370P	NA	RNA, 7SL, cytoplasmic 370, pseudogene [Source:HGNC Symbol;Acc:HGNC:46386]	-2.39921	0.0797399	-1.39155	0.17987	0.947736	-4.59232	-2.39921	-1.39155	0.17987	0.947736	-4.59232	0.0251124	5.56435	5.9487	-0.645703	-0.645703	-0.645703	-0.645703	0.100745	-0.645703	-0.645703	-0.645703	-0.645703	5.75788
ENSG00000232672	ENSG00000232672	ENSG00000232672	ACTG1P21	NA	actin gamma 1 pseudogene 21 [Source:HGNC Symbol;Acc:HGNC:51501]	0.800039	-0.408645	0.685843	0.500694	0.947736	-4.59662	0.800039	0.685843	0.500694	0.947736	-4.59662	1.266	-0.645703	-0.645703	3.9818	-0.645703	1.44345	-0.645703	1.48795	-0.645703	-0.645703	-0.645703	-0.645703	2.48618
ENSG00000180488	ENSG00000180488	ENSG00000180488	MIGA1	374986	mitoguardin 1 [Source:HGNC Symbol;Acc:HGNC:24741]	-1.63032	2.95524	-0.997989	0.330618	0.947736	-4.59513	-1.63032	-0.997989	0.330618	0.947736	-4.59513	4.68584	6.08197	1.74298	-0.645703	-0.645703	4.42253	0.716259	5.51369	4.34189	4.89761	0.498584	6.03718	3.33848
ENSG00000235613	ENSG00000235613	ENSG00000235613	NSRP1P1	NA	nuclear speckle splicing regulatory protein 1 pseudogene 1 [Source:HGNC Symbol;Acc:HGNC:38087]	-1.85223	4.28671	-1.64545	0.115517	0.947736	-4.59063	-1.85223	-1.64545	0.115517	0.947736	-4.59063	3.68632	7.71904	7.52671	-0.645703	6.54358	3.77502	5.45285	3.64137	4.16365	-0.645703	8.31564	4.61577	3.20365
ENSG00000232015	ENSG00000232015	ENSG00000232015	HSPE1P25	NA	heat shock protein family E (Hsp10) member 1 pseudogene 25 [Source:HGNC Symbol;Acc:HGNC:49344]	1.66116	-0.949638	1.14457	0.266368	0.947736	-4.59421	1.66116	1.14457	0.266368	0.947736	-4.59421	1.92308	-0.645703	-0.645703	-0.645703	-0.645703	1.63133	-0.645703	-0.645703	-0.645703	-0.645703	-0.645703	-0.645703	3.91448
ENSG00000235927	ENSG00000235927	ENSG00000235927	NEXN-AS1	374987	NEXN antisense RNA 1 [Source:HGNC Symbol;Acc:HGNC:31983]	1.17801	3.87286	0.790757	0.438372	0.947736	-4.59578	1.17801	0.790757	0.438372	0.947736	-4.59578	1.87429	4.02863	3.06636	1.66261	6.41785	3.41461	5.97432	1.24596	5.1377	6.41773	6.81785	2.95457	2.42688
ENSG00000162614	ENSG00000162614	ENSG00000162614	NEXN	91624	nexilin F-actin binding protein [Source:HGNC Symbol;Acc:HGNC:29557]	-1.1302	1.8274	-0.790275	0.438958	0.947736	-4.5962	-1.1302	-0.790275	0.438958	0.947736	-4.5962	4.16337	4.80687	2.40098	-0.645703	-0.645703	3.87139	-0.645703	5.11742	-0.645703	5.99433	-0.645703	1.11327	3.65504
ENSG00000162613	ENSG00000162613	ENSG00000162613	FUBP1	8880	far upstream element binding protein 1 [Source:HGNC Symbol;Acc:HGNC:4004]	-1.27868	2.40453	-0.949846	0.35386	0.947736	-4.59541	-1.27868	-0.949846	0.35386	0.947736	-4.59541	4.48109	4.02863	3.19382	-0.645703	3.00635	3.56051	-0.645703	4.84043	-0.645703	3.62135	0.498584	1.88266	5.98041
ENSG00000162616	ENSG00000162616	ENSG00000162616	DNAJB4	11080	DnaJ heat shock protein family (Hsp40) member B4 [Source:HGNC Symbol;Acc:HGNC:14886]	1.8877	0.899813	1.44363	0.16434	0.947736	-4.59277	1.8877	1.44363	0.16434	0.947736	-4.59277	4.04711	-0.645703	-0.645703	5.7804	-0.645703	2.74235	-0.645703	2.58046	-0.645703	2.28743	0.498584	-0.645703	5.9958
ENSG00000137960	ENSG00000137960	ENSG00000137960	GIPC2	54810	GIPC PDZ domain containing family member 2 [Source:HGNC Symbol;Acc:HGNC:18177]	-2.34411	0.30041	-1.61221	0.123128	0.947736	-4.59097	-2.34411	-1.61221	0.123128	0.947736	-4.59097	0.926334	-0.645703	1.74298	-0.645703	2.77978	1.87397	3.66494	2.74485	-0.645703	-0.645703	-0.645703	-0.645703	1.41673
ENSG00000285928	ENSG00000285928	ENSG00000285928	NA	NA	novel transcript	-1.00423	1.05215	-0.64133	0.528842	0.947736	-4.59671	-1.00423	-0.64133	0.528842	0.947736	-4.59671	2.5696	0.00556969	0.0371012	-0.645703	5.56534	-0.271741	2.21851	1.56037	-0.645703	-0.645703	6.57022	-0.645703	5.1078
ENSG00000237413	ENSG00000237413	ENSG00000237413	NA	149047	uncharacterized MGC27382 [Source:NCBI gene (formerly Entrezgene);Acc:149047]	-1.95347	0.75176	-1.53873	0.139557	0.947736	-4.59159	-1.95347	-1.53873	0.139557	0.947736	-4.59159	4.66447	3.57827	-0.645703	-0.645703	-0.645703	3.1637	1.86805	4.07124	-0.645703	-0.645703	-0.645703	-0.645703	4.74478
ENSG00000122420	ENSG00000122420	ENSG00000122420	PTGFR	5737	prostaglandin F receptor [Source:HGNC Symbol;Acc:HGNC:9600]	-1.9061	0.959913	-1.67347	0.109819	0.947736	-4.59056	-1.9061	-1.67347	0.109819	0.947736	-4.59056	4.16337	4.29299	-0.645703	-0.645703	5.61202	3.25227	-0.645703	4.51564	-0.645703	-0.645703	-0.645703	-0.645703	1.74273
ENSG00000137959	ENSG00000137959	ENSG00000137959	IFI44L	10964	interferon induced protein 44 like [Source:HGNC Symbol;Acc:HGNC:17817]	-1.29617	2.06016	-1.06315	0.300394	0.947736	-4.59474	-1.29617	-1.06315	0.300394	0.947736	-4.59474	5.67851	5.79978	0.498679	-0.645703	3.31928	4.01333	-0.645703	4.99212	0.51072	2.6944	-0.645703	-0.645703	5.37424
ENSG00000162618	ENSG00000162618	ENSG00000162618	ADGRL4	64123	adhesion G protein-coupled receptor L4 [Source:HGNC Symbol;Acc:HGNC:20822]	-2.04306	1.34638	-0.903484	0.377394	0.947736	-4.5956	-2.04306	-0.903484	0.377394	0.947736	-4.5956	4.04711	1.67446	-0.645703	-0.645703	0.853589	4.48479	-0.645703	3.95517	7.5636	-0.645703	-0.645703	-0.645703	5.01018
ENSG00000285462	ENSG00000285462	ENSG00000285462	LINC02792	NA	long intergenic non-protein coding RNA 2792 [Source:HGNC Symbol;Acc:HGNC:54316]	-1.66718	-0.875448	-1.49796	0.149777	0.947736	-4.59157	-1.66718	-1.49796	0.149777	0.947736	-4.59157	1.10614	-0.645703	-0.645703	-0.645703	0.503574	-0.645703	-0.645703	1.98549	-0.645703	-0.645703	-0.645703	-0.645703	2.84444
ENSG00000235756	ENSG00000235756	ENSG00000235756	NA	NA	PAI-1 mRNA-binding protein (PAI-RBP1) (CGI-55, DKFZp564M2423) pseudogene	2.09242	-0.712435	1.3406	0.195599	0.947736	-4.59289	2.09242	1.3406	0.195599	0.947736	-4.59289	4.22305	-0.645703	-0.645703	-0.645703	-0.645703	2.47425	-0.645703	-0.645703	-0.645703	-0.645703	-0.645703	-0.645703	3.54779
ENSG00000260322	ENSG00000260322	ENSG00000260322	NA	NA	novel transcript	3.48559	-0.524429	2.60311	0.0170661	0.947736	-4.58295	3.48559	2.60311	0.0170661	0.947736	-4.58295	3.12288	1.30019	0.0371012	-0.645703	-0.645703	4.09543	-0.645703	-0.645703	-0.645703	1.71846	-0.645703	-0.645703	-0.645703
ENSG00000236407	ENSG00000236407	ENSG00000236407	HMGB1P18	NA	high mobility group box 1 pseudogene 18 [Source:HGNC Symbol;Acc:HGNC:39100]	3.51624	-0.234665	2.46886	0.0226999	0.947736	-4.58571	3.51624	2.46886	0.0226999	0.947736	-4.58571	1.82378	-0.645703	-0.645703	-0.645703	0.503574	3.75495	-0.645703	-0.645703	-0.645703	5.94551	-0.645703	-0.645703	1.14962
ENSG00000213559	ENSG00000213559	ENSG00000213559	HNRNPA1P64	NA	heterogeneous nuclear ribonucleoprotein A1 pseudogene 64 [Source:HGNC Symbol;Acc:HGNC:48794]	-0.949997	-0.731682	-0.895179	0.381349	0.947736	-4.59572	-0.949997	-0.895179	0.381349	0.947736	-4.59572	1.87429	-0.645703	-0.645703	-0.645703	1.37046	-0.271741	-0.645703	1.41171	-0.645703	-0.645703	-0.645703	-0.645703	1.83685
ENSG00000234184	ENSG00000234184	ENSG00000234184	LINC01781	101927412	long intergenic non-protein coding RNA 1781 [Source:HGNC Symbol;Acc:HGNC:52571]	0.728828	-0.597241	0.620145	0.542171	0.947736	-4.59697	0.728828	0.620145	0.542171	0.947736	-4.59697	2.62964	-0.645703	-0.645703	-0.645703	-0.645703	3.19383	-0.645703	2.58046	-0.645703	1.15716	-0.645703	-0.645703	-0.645703
ENSG00000215875	ENSG00000215875	ENSG00000215875	ST13P20	NA	ST13, Hsp70 interacting protein pseudogene 20 [Source:HGNC Symbol;Acc:HGNC:38863]	2.73507	-0.146498	1.80774	0.086238	0.947736	-4.58969	2.73507	1.80774	0.086238	0.947736	-4.58969	1.82378	4.46961	-0.645703	-0.645703	-0.645703	3.03645	-0.645703	-0.645703	-0.645703	4.87171	-0.645703	-0.645703	0.124897
ENSG00000285782	ENSG00000285782	ENSG00000285782	NA	NA	novel transcript	0.960653	-0.978764	0.821226	0.421209	0.947736	-4.5961	0.960653	0.821226	0.421209	0.947736	-4.5961	1.82378	-0.645703	-0.645703	-0.645703	-0.645703	3.90821	-0.645703	0.955029	-0.645703	-0.645703	-0.645703	-0.645703	-0.645703
ENSG00000231364	ENSG00000231364	ENSG00000231364	LINC01712	105375358	long intergenic non-protein coding RNA 1712 [Source:HGNC Symbol;Acc:HGNC:52499]	-0.734882	-0.502035	-0.695332	0.494856	0.947736	-4.59664	-0.734882	-0.695332	0.494856	0.947736	-4.59664	2.18558	-0.645703	-0.645703	-0.645703	-0.645703	2.47425	-0.645703	2.83519	-0.645703	-0.645703	-0.645703	-0.645703	2.08718
ENSG00000233008	ENSG00000233008	ENSG00000233008	LINC01725	101927560//101927587	long intergenic non-protein coding RNA 1725 [Source:HGNC Symbol;Acc:HGNC:52513]	-0.987011	4.08553	-0.771636	0.44936	0.947736	-4.59592	-0.987011	-0.771636	0.44936	0.947736	-4.59592	4.43977	4.98357	4.50403	2.50909	5.23342	5.69227	4.68552	4.86208	4.44955	2.6944	2.92638	1.4176	5.26844
ENSG00000137941	ENSG00000137941	ENSG00000137941	TTLL7	79739	tubulin tyrosine ligase like 7 [Source:HGNC Symbol;Acc:HGNC:26242]	-2.64802	3.8377	-1.62367	0.120646	0.947736	-4.59189	-2.64802	-1.62367	0.120646	0.947736	-4.59189	5.22758	4.42131	5.58006	-0.645703	4.6972	6.09088	4.8947	5.18196	6.81989	2.80801	-0.645703	1.66879	4.95877
ENSG00000233061	ENSG00000233061	ENSG00000233061	TTLL7-IT1	100874314	TTLL7 intronic transcript 1 [Source:HGNC Symbol;Acc:HGNC:41486]	-3.00384	-0.474922	-2.2579	0.0355632	0.947736	-4.58523	-3.00384	-2.2579	0.0355632	0.947736	-4.58523	1.01904	-0.645703	2.04299	-0.645703	-0.645703	-0.645703	-0.645703	4.5427	-0.645703	-0.645703	-0.645703	-0.645703	3.46178
ENSG00000142875	ENSG00000142875	ENSG00000142875	PRKACB	5567	protein kinase cAMP-activated catalytic subunit beta [Source:HGNC Symbol;Acc:HGNC:9381]	-1.55639	0.631598	-1.38008	0.18281	0.947736	-4.5927	-1.55639	-1.38008	0.18281	0.947736	-4.5927	2.59994	1.83053	-0.645703	-0.645703	4.8413	4.53273	-0.645703	3.38642	-0.645703	-0.645703	-0.645703	-0.645703	2.30043
ENSG00000203943	ENSG00000203943	ENSG00000203943	SAMD13	148418	sterile alpha motif domain containing 13 [Source:HGNC Symbol;Acc:HGNC:24582]	-2.21753	0.719651	-2.11733	0.0469713	0.947736	-4.58694	-2.21753	-2.11733	0.0469713	0.947736	-4.58694	2.94528	3.99603	-0.645703	-0.645703	3.20212	2.37253	-0.645703	4.23506	-0.645703	-0.645703	-0.645703	-0.645703	3.73055
ENSG00000137976	ENSG00000137976	ENSG00000137976	DNASE2B	58511	deoxyribonuclease 2 beta [Source:HGNC Symbol;Acc:HGNC:28875]	-2.40856	0.0697347	-2.01744	0.0572841	0.947736	-4.58769	-2.40856	-2.01744	0.0572841	0.947736	-4.58769	3.75532	1.83053	-0.645703	-0.645703	3.42763	-0.645703	-0.645703	3.7382	-0.645703	-0.645703	-0.645703	-0.645703	2.70164
ENSG00000285361	ENSG00000285361	ENSG00000285361	NA	NA	novel transcript	-1.92045	-0.270426	-1.3571	0.19039	0.947736	-4.59288	-1.92045	-1.3571	0.19039	0.947736	-4.59288	3.37168	-0.645703	2.50296	-0.645703	-0.645703	-0.645703	-0.645703	2.8057	-0.645703	-0.645703	-0.645703	-0.645703	4.64424
ENSG00000117133	ENSG00000117133	ENSG00000117133	RPF1	80135	ribosome production factor 1 homolog [Source:HGNC Symbol;Acc:HGNC:30350]	-1.02705	-0.185809	-0.817375	0.423354	0.947736	-4.59607	-1.02705	-0.817375	0.423354	0.947736	-4.59607	3.31795	-0.645703	-0.645703	-0.645703	-0.645703	2.08161	1.40417	2.43397	-0.645703	-0.645703	-0.645703	-0.645703	3.40144
ENSG00000174021	ENSG00000174021	ENSG00000174021	GNG5	2787	G protein subunit gamma 5 [Source:HGNC Symbol;Acc:HGNC:4408]	-1.95799	0.733088	-1.57316	0.131384	0.947736	-4.59137	-1.95799	-1.57316	0.131384	0.947736	-4.59137	2.71526	3.11475	0.847827	-0.645703	1.37046	2.08161	-0.645703	3.67438	-0.645703	-0.645703	-0.645703	3.21353	0.624501
ENSG00000285851	ENSG00000285851	ENSG00000285851	NA	NA	novel transcript	-1.40428	-0.857376	-1.12759	0.272853	0.947736	-4.59433	-1.40428	-1.12759	0.272853	0.947736	-4.59433	1.87429	1.67446	-0.645703	-0.645703	-0.645703	-0.645703	1.40417	1.69513	-0.645703	-0.645703	-0.645703	-0.645703	-0.209553
ENSG00000122432	ENSG00000122432	ENSG00000122432	SPATA1	100505741	spermatogenesis associated 1 [Source:HGNC Symbol;Acc:HGNC:14682]	-1.92237	0.910381	-1.40199	0.176626	0.947736	-4.59259	-1.92237	-1.40199	0.176626	0.947736	-4.59259	4.51332	5.14096	-0.645703	-0.645703	-0.645703	4.14254	2.50026	3.87226	-0.645703	-0.645703	-0.645703	-0.645703	3.91448
ENSG00000284882	ENSG00000284882	ENSG00000284882	NA	NA	novel transcript	-1.96979	-0.695318	-1.68577	0.107395	0.947736	-4.5903	-1.96979	-1.68577	0.107395	0.947736	-4.5903	2.40758	0.00556969	-0.645703	-0.645703	-0.645703	-0.645703	-0.645703	3.38642	-0.645703	-0.645703	-0.645703	-0.645703	2.79839
ENSG00000289881	ENSG00000289881	ENSG00000289881	NA	NA	novel transcript	-2.9254	-1.12916	-2.40366	0.0261071	0.947736	-4.58249	-2.9254	-2.40366	0.0261071	0.947736	-4.58249	-0.645703	1.67446	-0.645703	-0.645703	-0.645703	-0.645703	-0.645703	2.7756	-0.645703	-0.645703	-0.645703	-0.645703	1.83685
ENSG00000153898	ENSG00000153898	ENSG00000153898	MCOLN2	255231	mucolipin TRP cation channel 2 [Source:HGNC Symbol;Acc:HGNC:13357]	-1.66389	0.457775	-1.47206	0.156581	0.947736	-4.59207	-1.66389	-1.47206	0.156581	0.947736	-4.59207	3.84668	3.62166	-0.645703	-0.645703	-0.645703	3.5372	-0.645703	4.59535	-0.645703	-0.645703	-0.645703	0.727091	1.53377
ENSG00000055732	ENSG00000055732	ENSG00000055732	MCOLN3	55283	mucolipin TRP cation channel 3 [Source:HGNC Symbol;Acc:HGNC:13358]	-1.36619	2.48724	-0.875167	0.39223	0.947736	-4.5957	-1.36619	-0.875167	0.39223	0.947736	-4.5957	4.4229	0.452653	0.847827	-0.645703	6.22111	4.54447	2.21851	4.15548	-0.645703	5.25901	-0.645703	4.61577	4.22413
ENSG00000280099	ENSG00000280099	ENSG00000280099	NA	NA	TEC	-1.16983	-0.874097	-0.964013	0.346563	0.947736	-4.59534	-1.16983	-0.964013	0.346563	0.947736	-4.59534	2.59994	-0.645703	-0.645703	-0.645703	-0.645703	-0.645703	-0.645703	1.69513	-0.645703	-0.645703	-0.645703	-0.645703	3.68065
ENSG00000097096	ENSG00000097096	ENSG00000097096	SYDE2	84144	synapse defective Rho GTPase homolog 2 [Source:HGNC Symbol;Acc:HGNC:25841]	1.90836	4.88406	0.97555	0.341342	0.947736	-4.59523	1.90836	0.97555	0.341342	0.947736	-4.59523	5.74788	5.72218	7.02931	10.3181	7.5949	4.94959	6.22719	3.94168	-0.645703	6.35368	5.29724	-0.645703	3.82544
ENSG00000223653	ENSG00000223653	ENSG00000223653	BCL10-AS1	NA	BCL10 antisense RNA 1 [Source:HGNC Symbol;Acc:HGNC:55868]	-0.869264	-0.0228789	-0.667019	0.512549	0.947736	-4.59684	-0.869264	-0.667019	0.512549	0.947736	-4.59684	-0.385889	1.06897	-0.645703	-0.645703	3.57628	2.78256	-0.645703	2.68133	-0.645703	3.01147	-0.645703	-0.645703	-0.209553
ENSG00000153904	ENSG00000153904	ENSG00000153904	DDAH1	23576	dimethylarginine dimethylaminohydrolase 1 [Source:HGNC Symbol;Acc:HGNC:2715]	-1.6504	1.51109	-1.0726	0.296661	0.947736	-4.59473	-1.6504	-1.0726	0.296661	0.947736	-4.59473	5.00201	1.97135	-0.645703	-0.645703	4.6972	1.94655	4.22546	3.62458	-0.645703	-0.645703	1.90063	-0.645703	5.19924
ENSG00000282057	ENSG00000282057	ENSG00000282057	NA	NA	novel transcript	-1.09017	-0.0410912	-0.818158	0.423057	0.947736	-4.59607	-1.09017	-0.818158	0.423057	0.947736	-4.59607	3.03681	-0.645703	-0.645703	-0.645703	4.89891	3.75495	-0.645703	4.24608	-0.645703	-0.645703	-0.645703	-0.645703	-0.645703
ENSG00000142871	ENSG00000142871	ENSG00000142871	CCN1	3491	cellular communication network factor 1 [Source:HGNC Symbol;Acc:HGNC:2654]	-1.31126	0.439459	-1.17272	0.254701	0.947736	-4.59407	-1.31126	-1.17272	0.254701	0.947736	-4.59407	3.62864	-0.645703	-0.645703	-0.645703	3.98374	4.12701	-0.645703	3.85797	-0.645703	-0.645703	-0.645703	-0.645703	3.49102
ENSG00000230285	ENSG00000230285	ENSG00000230285	NA	NA	novel transcript	-0.765227	-0.285775	-0.701476	0.491096	0.947736	-4.59662	-0.765227	-0.701476	0.491096	0.947736	-4.59662	2.26344	-0.645703	-0.645703	-0.645703	-0.645703	3.13293	-0.645703	2.47201	-0.645703	-0.645703	-0.645703	-0.645703	4.34117
ENSG00000117174	ENSG00000117174	ENSG00000117174	ZNHIT6	54680	zinc finger HIT-type containing 6 [Source:HGNC Symbol;Acc:HGNC:26089]	-1.41124	1.69713	-0.959233	0.34929	0.947736	-4.59535	-1.41124	-0.959233	0.34929	0.947736	-4.59535	4.03606	4.58371	-0.645703	-0.645703	-0.645703	3.90821	2.73587	4.10795	-0.645703	4.67609	-0.645703	2.06887	4.46424
ENSG00000171502	ENSG00000171502	ENSG00000171502	COL24A1	255631	collagen type XXIV alpha 1 chain [Source:HGNC Symbol;Acc:HGNC:20821]	-1.86174	3.58101	-1.25466	0.224563	0.947736	-4.59364	-1.86174	-1.25466	0.224563	0.947736	-4.59364	5.21784	4.2659	6.68873	-0.645703	4.56109	5.68699	3.77481	5.1114	-0.645703	-0.645703	4.9087	5.36751	5.0888
ENSG00000285210	ENSG00000285210	ENSG00000285210	LINC02795	NA	long intergenic non-protein coding RNA 2795 [Source:HGNC Symbol;Acc:HGNC:54319]	1.05966	-0.217852	0.810992	0.426934	0.947736	-4.59609	1.05966	0.810992	0.426934	0.947736	-4.59609	2.71526	-0.645703	-0.645703	5.35989	-0.645703	0.270942	-0.645703	1.75806	-0.645703	-0.645703	-0.645703	-0.645703	3.20365
ENSG00000122417	ENSG00000122417	ENSG00000122417	ODF2L	57489	outer dense fiber of sperm tails 2 like [Source:HGNC Symbol;Acc:HGNC:29225]	-1.86204	1.50692	-1.09748	0.285918	0.947736	-4.59458	-1.86204	-1.09748	0.285918	0.947736	-4.59458	5.14257	5.11082	6.44147	-0.645703	0.503574	3.03645	-0.645703	4.86208	-0.645703	0.225912	-0.645703	-0.645703	2.08718
ENSG00000137975	ENSG00000137975	ENSG00000137975	CLCA2	9635	chloride channel accessory 2 [Source:HGNC Symbol;Acc:HGNC:2016]	-1.01663	1.2516	-0.792157	0.437616	0.947736	-4.59624	-1.01663	-0.792157	0.437616	0.947736	-4.59624	2.82204	6.27097	-0.645703	-0.645703	0.0404733	4.03013	-0.645703	4.09582	-0.645703	4.48433	-0.645703	-0.645703	4.35714
ENSG00000016490	ENSG00000016490	ENSG00000016490	CLCA1	1179	chloride channel accessory 1 [Source:HGNC Symbol;Acc:HGNC:2015]	-1.04068	-0.132983	-0.953938	0.351515	0.947736	-4.59539	-1.04068	-0.953938	0.351515	0.947736	-4.59539	3.26215	-0.645703	-0.645703	-0.645703	-0.645703	3.75495	-0.645703	4.03358	-0.645703	-0.645703	-0.645703	-0.645703	2.97437
ENSG00000097033	ENSG00000097033	ENSG00000097033	SH3GLB1	51100	SH3 domain containing GRB2 like, endophilin B1 [Source:HGNC Symbol;Acc:HGNC:10833]	-1.2962	1.19624	-0.734439	0.4715	0.947736	-4.59629	-1.2962	-0.734439	0.4715	0.947736	-4.59629	4.15318	1.49943	-0.645703	-0.645703	0.853589	2.2051	1.86805	3.10101	5.07183	3.3484	-0.645703	-0.645703	1.28935
ENSG00000284846	ENSG00000284846	ENSG00000284846	NA	NA	novel transcript	-1.52057	-0.053586	-1.44276	0.164582	0.947736	-4.59226	-1.52057	-1.44276	0.164582	0.947736	-4.59226	2.26344	2.61105	-0.645703	-0.645703	-0.645703	2.47425	-0.645703	3.57301	-0.645703	-0.645703	-0.645703	-0.645703	2.08718
ENSG00000183291	ENSG00000183291	ENSG00000183291	SELENOF	9403	selenoprotein F [Source:HGNC Symbol;Acc:HGNC:17705]	-1.83674	0.608767	-1.1383	0.268912	0.947736	-4.59433	-1.83674	-1.1383	0.268912	0.947736	-4.59433	2.33731	6.01032	-0.645703	-0.645703	-0.645703	3.5135	3.77481	1.87625	-0.645703	-0.645703	-0.645703	-0.645703	3.01521
ENSG00000153936	ENSG00000153936	ENSG00000153936	HS2ST1	9653	heparan sulfate 2-O-sulfotransferase 1 [Source:HGNC Symbol;Acc:HGNC:5193]	1.53162	0.121079	1.06804	0.298661	0.947736	-4.59476	1.53162	1.06804	0.298661	0.947736	-4.59476	4.05807	-0.645703	0.847827	-0.645703	-0.645703	3.33572	-0.645703	2.50907	-0.645703	5.8426	-0.645703	-0.645703	-0.645703
ENSG00000284240	ENSG00000284240	ENSG00000284240	LINC02801	101927844	long intergenic non-protein coding RNA 2801 [Source:HGNC Symbol;Acc:HGNC:54325]	-2.76365	2.00263	-1.71611	0.102129	0.947736	-4.59051	-2.76365	-1.71611	0.102129	0.947736	-4.59051	3.29959	-0.645703	2.99814	-0.645703	1.13505	3.77502	4.37253	5.29238	-0.645703	3.42163	-0.645703	3.73776	4.55011
ENSG00000143013	ENSG00000143013	ENSG00000143013	LMO4	8543	LIM domain only 4 [Source:HGNC Symbol;Acc:HGNC:6644]	-1.94621	2.1317	-1.14896	0.264597	0.947736	-4.59429	-1.94621	-1.14896	0.264597	0.947736	-4.59429	3.79518	5.48434	6.41555	-0.645703	1.13505	4.14254	3.87691	3.4062	-0.645703	1.71846	-0.645703	-0.645703	3.87065
ENSG00000279778	ENSG00000279778	ENSG00000279778	NA	NA	TEC	-2.21849	0.153301	-1.83116	0.0820317	0.947736	-4.58918	-2.21849	-1.83116	0.0820317	0.947736	-4.58918	3.56857	1.67446	0.847827	-0.645703	3.26189	-0.645703	-0.645703	2.74485	-0.645703	-0.645703	-0.645703	-0.645703	2.59793
ENSG00000235308	ENSG00000235308	ENSG00000235308	NA	NA	novel pseudogene	-2.46464	-1.18515	-2.07259	0.0513627	0.947736	-4.58586	-2.46464	-2.07259	0.0513627	0.947736	-4.58586	-0.645703	2.32637	-0.645703	-0.645703	-0.645703	-0.645703	-0.645703	1.15535	-0.645703	-0.645703	-0.645703	-0.645703	2.23279
ENSG00000137944	ENSG00000137944	ENSG00000137944	KYAT3	56267	kynurenine aminotransferase 3 [Source:HGNC Symbol;Acc:HGNC:33238]	-1.31204	-0.0642048	-1.02655	0.3169	0.947736	-4.59498	-1.31204	-1.02655	0.3169	0.947736	-4.59498	1.4099	5.51917	-0.645703	-0.645703	-0.645703	3.83361	-0.645703	3.46397	-0.645703	-0.645703	-0.645703	-0.645703	-0.209553
ENSG00000117226	ENSG00000117226	ENSG00000117226	GBP3	2635	guanylate binding protein 3 [Source:HGNC Symbol;Acc:HGNC:4184]	-1.45004	1.06098	-1.34805	0.192728	0.947736	-4.59291	-1.45004	-1.34805	0.192728	0.947736	-4.59291	4.66447	1.83053	-0.645703	-0.645703	4.58468	2.61452	-0.645703	4.402	-0.645703	0.765408	-0.645703	-0.645703	4.47891
ENSG00000286802	ENSG00000286802	ENSG00000286802	NA	NA	novel transcript, antisense to GBP7and GBP2	-1.5417	-0.0285462	-0.932185	0.362742	0.947736	-4.5955	-1.5417	-0.932185	0.362742	0.947736	-4.5955	1.6607	4.70969	-0.645703	-0.645703	-0.645703	2.37253	3.87691	2.7756	-0.645703	-0.645703	-0.645703	-0.645703	-0.645703
ENSG00000162654	ENSG00000162654	ENSG00000162654	GBP4	115361	guanylate binding protein 4 [Source:HGNC Symbol;Acc:HGNC:20480]	-1.56865	1.39548	-1.14437	0.266284	0.947736	-4.5943	-1.56865	-1.14437	0.266284	0.947736	-4.5943	2.01599	3.11475	3.82574	-0.645703	3.57628	3.67175	-0.645703	3.70664	-0.645703	-0.645703	1.56565	-0.645703	4.25855
ENSG00000154451	ENSG00000154451	ENSG00000154451	GBP5	115362	guanylate binding protein 5 [Source:HGNC Symbol;Acc:HGNC:19895]	-2.036	1.20668	-1.88532	0.0740133	0.947736	-4.58866	-2.036	-1.88532	0.0740133	0.947736	-4.58866	3.96792	2.84871	-0.645703	-0.645703	4.05305	5.0924	-0.645703	4.87633	-0.645703	-0.645703	-0.645703	-0.645703	5.73972
ENSG00000183347	ENSG00000183347	ENSG00000183347	GBP6	163351	guanylate binding protein family member 6 [Source:HGNC Symbol;Acc:HGNC:25395]	-1.80669	1.187	-1.12332	0.275063	0.947736	-4.59442	-1.80669	-1.12332	0.275063	0.947736	-4.59442	2.47459	5.57543	5.19448	-0.645703	-0.645703	4.82035	-0.645703	3.99491	-0.645703	0.225912	-0.645703	-0.645703	2.79839
ENSG00000286548	ENSG00000286548	ENSG00000286548	NA	NA	novel transcript, antisense to LRRC8B	-2.1041	1.61255	-1.3016	0.208357	0.947736	-4.59321	-2.1041	-1.3016	0.208357	0.947736	-4.59321	4.19352	4.82555	-0.645703	-0.645703	-0.645703	5.21501	-0.645703	4.33133	0.51072	-0.645703	-0.645703	6.4176	5.57195
ENSG00000197147	ENSG00000197147	ENSG00000197147	LRRC8B	23507	leucine rich repeat containing 8 VRAC subunit B [Source:HGNC Symbol;Acc:HGNC:30692]	-1.85062	4.48487	-1.19934	0.244424	0.947736	-4.5943	-1.85062	-1.19934	0.244424	0.947736	-4.5943	4.67875	7.0396	7.04207	5.31481	5.37547	3.85262	5.31415	4.46937	6.33572	2.12152	-0.645703	3.29046	5.20807
ENSG00000171488	ENSG00000171488	ENSG00000171488	LRRC8C	84230	leucine rich repeat containing 8 VRAC subunit C [Source:HGNC Symbol;Acc:HGNC:25075]	-1.7	1.33494	-1.54026	0.139186	0.947736	-4.59149	-1.7	-1.54026	0.139186	0.947736	-4.59149	4.46471	0.793473	0.847827	-0.645703	3.79435	4.96715	-0.645703	5.19907	-0.645703	-0.645703	0.498584	-0.645703	4.97955
ENSG00000231613	ENSG00000231613	ENSG00000231613	NA	NA	novel transcript	1.33627	-0.621694	0.988464	0.335141	0.947736	-4.5952	1.33627	0.988464	0.335141	0.947736	-4.5952	2.65875	-0.645703	2.85119	-0.645703	-0.645703	3.56051	-0.645703	0.282984	-0.645703	-0.645703	-0.645703	-0.645703	-0.645703
ENSG00000171492	ENSG00000171492	ENSG00000171492	LRRC8D	55144	leucine rich repeat containing 8 VRAC subunit D [Source:HGNC Symbol;Acc:HGNC:16992]	-3.00065	1.62948	-1.65048	0.115003	0.947736	-4.59079	-3.00065	-1.65048	0.115003	0.947736	-4.59079	3.96792	3.62166	5.4584	-0.645703	-0.645703	3.67175	-0.645703	5.04985	4.96702	-0.645703	-0.645703	-0.645703	3.99834
ENSG00000162664	ENSG00000162664	ENSG00000162664	ZNF326	284695	zinc finger protein 326 [Source:HGNC Symbol;Acc:HGNC:14104]	-2.34082	3.99142	-1.16177	0.259478	0.947736	-4.59445	-2.34082	-1.16177	0.259478	0.947736	-4.59445	4.43136	7.45388	6.51654	-0.645703	3.20212	3.3625	-0.645703	5.03722	6.26379	7.42128	-0.645703	7.37294	4.1343
ENSG00000287372	ENSG00000287372	ENSG00000287372	NA	NA	novel transcript	-2.04827	1.10236	-1.96431	0.063557	0.947736	-4.58824	-2.04827	-1.96431	0.063557	0.947736	-4.58824	3.22371	3.05269	0.498679	-0.645703	2.6956	1.22739	0.716259	4.09582	0.51072	-0.645703	1.1286	-0.645703	3.62896
ENSG00000287076	ENSG00000287076	ENSG00000287076	NA	NA	novel transcript	-1.06275	0.23536	-0.955916	0.350539	0.947736	-4.59538	-1.06275	-0.955916	0.350539	0.947736	-4.59538	3.99099	-0.645703	-0.645703	-0.645703	1.90817	2.61452	-0.645703	3.00048	-0.645703	-0.645703	-0.645703	-0.645703	5.13585
ENSG00000233593	ENSG00000233593	ENSG00000233593	LINC02609	105378853	long intergenic non-protein coding RNA 2609 [Source:HGNC Symbol;Acc:HGNC:27140]	-0.984246	2.73301	-0.652295	0.521895	0.947736	-4.5967	-0.984246	-0.652295	0.521895	0.947736	-4.5967	5.53284	3.66378	3.13149	-0.645703	5.18793	5.58267	-0.645703	5.59351	-0.645703	6.84123	-0.645703	0.198167	4.98983
ENSG00000225446	ENSG00000225446	ENSG00000225446	LINC01763	NA	long intergenic non-protein coding RNA 1763 [Source:HGNC Symbol;Acc:HGNC:52554]	-1.61261	-0.0478447	-0.780606	0.444491	0.947736	-4.59622	-1.61261	-0.780606	0.444491	0.947736	-4.59622	3.05881	-0.645703	-0.645703	-0.645703	-0.645703	2.85977	6.04181	3.72251	-0.645703	0.225912	-0.645703	-0.645703	-0.645703
ENSG00000122482	ENSG00000122482	ENSG00000122482	ZNF644	84146	zinc finger protein 644 [Source:HGNC Symbol;Acc:HGNC:29222]	-1.42438	1.04074	-1.22727	0.233984	0.947736	-4.59375	-1.42438	-1.22727	0.233984	0.947736	-4.59375	3.01446	5.32284	-0.645703	-0.645703	3.6675	3.06933	-0.645703	4.0588	-0.645703	1.71846	-0.645703	-0.645703	2.08718
ENSG00000162669	ENSG00000162669	ENSG00000162669	HFM1	164045	helicase for meiosis 1 [Source:HGNC Symbol;Acc:HGNC:20193]	-2.44166	0.740722	-2.17409	0.0418898	0.947736	-4.58637	-2.44166	-2.17409	0.0418898	0.947736	-4.58637	4.35339	5.73211	-0.645703	-0.645703	-0.645703	1.94655	-0.645703	5.33429	-0.645703	-0.645703	-0.645703	-0.645703	5.57195
ENSG00000215873	ENSG00000215873	ENSG00000215873	FEN1P1	NA	flap structure-specific endonuclease 1 pseudogene 1 [Source:HGNC Symbol;Acc:HGNC:3651]	-1.69688	-0.0907944	-1.47413	0.156029	0.947736	-4.59191	-1.69688	-1.47413	0.156029	0.947736	-4.59191	0.606028	2.91996	-0.645703	-0.645703	-0.645703	2.08161	-0.645703	2.2709	0.51072	-0.645703	-0.645703	-0.645703	3.57536
ENSG00000097046	ENSG00000097046	ENSG00000097046	CDC7	8317	cell division cycle 7 [Source:HGNC Symbol;Acc:HGNC:1745]	-0.843269	0.958069	-0.754625	0.459276	0.947736	-4.59635	-0.843269	-0.754625	0.459276	0.947736	-4.59635	2.50696	2.21746	-0.645703	0.927926	-0.645703	4.87716	-0.645703	3.84353	-0.645703	1.15716	-0.645703	1.4176	4.86135
ENSG00000229067	ENSG00000229067	ENSG00000229067	NA	NA	ribosomal protein L39 (RPL39) pseudogene	-1.06995	-0.938807	-0.878868	0.38992	0.947736	-4.59581	-1.06995	-0.878868	0.38992	0.947736	-4.59581	2.22503	-0.645703	-0.645703	-0.645703	-0.645703	-0.645703	-0.645703	1.15535	-0.645703	-0.645703	-0.645703	-0.645703	3.93591
ENSG00000289483	ENSG00000289483	ENSG00000289483	NA	NA	novel transcript	-2.52382	0.346147	-1.60553	0.124595	0.947736	-4.59108	-2.52382	-1.60553	0.124595	0.947736	-4.59108	2.62964	4.62694	-0.645703	-0.645703	-0.645703	0.481024	4.1459	2.50907	-0.645703	-0.645703	-0.645703	-0.645703	3.23856
ENSG00000174842	ENSG00000174842	ENSG00000174842	GLMN	11146	glomulin, FKBP associated protein [Source:HGNC Symbol;Acc:HGNC:14373]	1.05363	2.03401	0.659256	0.517511	0.947736	-4.59674	1.05363	0.659256	0.517511	0.947736	-4.59674	4.02492	0.793473	-0.645703	-0.645703	6.23609	1.22739	-0.645703	3.84353	-0.645703	5.67302	8.22155	-0.645703	4.75687
ENSG00000122406	ENSG00000122406	ENSG00000122406	RPL5	6125	ribosomal protein L5 [Source:HGNC Symbol;Acc:HGNC:10360]	-2.02615	0.898396	-1.25307	0.225129	0.947736	-4.59363	-2.02615	-1.25307	0.225129	0.947736	-4.59363	2.18558	1.67446	-0.645703	-0.645703	-0.645703	3.96172	-0.645703	3.72251	3.33144	-0.645703	-0.645703	5.34964	1.92521
ENSG00000207523	ENSG00000207523	ENSG00000207523	SNORA66	26782	small nucleolar RNA, H/ACA box 66 [Source:HGNC Symbol;Acc:HGNC:10223]	-1.67299	2.88746	-1.42966	0.168265	0.947736	-4.59238	-1.67299	-1.42966	0.168265	0.947736	-4.59238	0.19369	4.3457	6.52262	-0.645703	4.15113	0.827014	5.87911	0.282984	6.12454	-0.645703	6.28547	5.64157	2.54313
ENSG00000289544	ENSG00000289544	ENSG00000289544	NA	NA	novel transcript	0.961965	-1.01281	0.778126	0.445612	0.947736	-4.59627	0.961965	0.778126	0.445612	0.947736	-4.59627	3.24306	-0.645703	-0.645703	-0.645703	-0.645703	-0.645703	-0.645703	1.48795	-0.645703	-0.645703	3.19366	-0.645703	-0.645703
ENSG00000287797	ENSG00000287797	ENSG00000287797	NA	124904219	novel transcript	0.826831	-0.375456	0.777219	0.446134	0.947736	-4.59633	0.826831	0.777219	0.446134	0.947736	-4.59633	1.77144	0.00556969	-0.645703	-0.645703	1.57279	0.664366	-0.645703	0.590217	-0.645703	2.80801	-0.645703	-0.645703	0.124897
ENSG00000143033	ENSG00000143033	ENSG00000143033	MTF2	22823	metal response element binding transcription factor 2 [Source:HGNC Symbol;Acc:HGNC:29535]	-2.39116	0.709569	-1.75727	0.094448	0.947736	-4.58998	-2.39116	-1.75727	0.094448	0.947736	-4.58998	2.18558	2.6947	3.70254	-0.645703	-0.645703	2.2051	-0.645703	3.88641	0.51072	-0.645703	-0.645703	-0.645703	4.22413
ENSG00000122483	ENSG00000122483	ENSG00000122483	CCDC18	343099	coiled-coil domain containing 18 [Source:HGNC Symbol;Acc:HGNC:30370]	-0.825596	1.59295	-0.628375	0.536946	0.947736	-4.5969	-0.825596	-0.628375	0.536946	0.947736	-4.5969	4.13258	0.793473	2.04299	-0.645703	3.9478	4.06315	-0.645703	4.71914	-0.645703	5.11189	-0.645703	-0.645703	3.1312
ENSG00000237003	ENSG00000237003	ENSG00000237003	RPL36AP11	NA	ribosomal protein L36a pseudogene 11 [Source:HGNC Symbol;Acc:HGNC:36385]	-1.02408	-0.929947	-0.790596	0.438558	0.947736	-4.59624	-1.02408	-0.790596	0.438558	0.947736	-4.59624	2.92146	-0.645703	-0.645703	-0.645703	2.18011	-0.645703	-0.645703	2.83519	-0.645703	-0.645703	-0.645703	-0.645703	-0.645703
ENSG00000223745	ENSG00000223745	ENSG00000223745	CCDC18-AS1	NA	CCDC18 antisense RNA 1 [Source:HGNC Symbol;Acc:HGNC:52262]	-2.40016	2.31274	-1.18397	0.250783	0.947736	-4.59406	-2.40016	-1.18397	0.250783	0.947736	-4.59406	4.54485	-0.645703	4.40212	-0.645703	4.1824	5.10038	7.16158	4.48806	-0.645703	2.91333	-0.645703	-0.645703	5.34251
ENSG00000117505	ENSG00000117505	ENSG00000117505	DR1	1810	down-regulator of transcription 1 [Source:HGNC Symbol;Acc:HGNC:3017]	-1.23704	2.47483	-0.964267	0.346438	0.947736	-4.59532	-1.23704	-0.964267	0.346438	0.947736	-4.59532	4.17349	5.7021	1.56579	-0.645703	6.40466	5.18532	-0.645703	4.28933	1.14427	0.225912	1.56565	2.38176	2.65071
ENSG00000212601	ENSG00000212601	ENSG00000212601	RNA5SP53	NA	RNA, 5S ribosomal pseudogene 53 [Source:HGNC Symbol;Acc:HGNC:42830]	3.80074	-0.777275	2.86152	0.00965303	0.947736	-4.58228	3.80074	2.86152	0.00965303	0.947736	-4.58228	2.06029	-0.645703	-0.645703	-0.645703	-0.645703	3.81434	-0.645703	-0.645703	-0.645703	4.7911	-0.645703	-0.645703	-0.645703
ENSG00000137936	ENSG00000137936	ENSG00000137936	BCAR3	8412	BCAR3 adaptor protein, NSP family member [Source:HGNC Symbol;Acc:HGNC:973]	-1.33914	1.90476	-1.05933	0.30209	0.947736	-4.59477	-1.33914	-1.05933	0.30209	0.947736	-4.59477	5.06859	4.06051	1.56579	-0.645703	0.503574	4.12701	0.716259	5.06238	-0.645703	4.2631	-0.645703	-0.645703	5.83403
ENSG00000224093	ENSG00000224093	ENSG00000224093	BCAR3-AS1	NA	BCAR3 antisense RNA 1 [Source:HGNC Symbol;Acc:HGNC:40093]	-0.907174	-0.24246	-0.827698	0.417618	0.947736	-4.59605	-0.907174	-0.827698	0.417618	0.947736	-4.59605	1.77144	-0.645703	-0.645703	-0.645703	-0.645703	4.09543	-0.645703	2.89242	-0.645703	-0.645703	-0.645703	-0.645703	4.01857
ENSG00000260464	ENSG00000260464	ENSG00000260464	NA	NA	novel transcript	-2.97351	1.04946	-2.50172	0.0211652	0.947736	-4.58353	-2.97351	-2.50172	0.0211652	0.947736	-4.58353	3.10184	3.28634	1.12873	-0.645703	4.38413	0.827014	2.21851	3.96854	-0.645703	-0.645703	-0.645703	-0.645703	3.23856
ENSG00000067334	ENSG00000067334	ENSG00000067334	DNTTIP2	30836	deoxynucleotidyltransferase terminal interacting protein 2 [Source:HGNC Symbol;Acc:HGNC:24013]	-1.23951	1.78484	-0.836607	0.41304	0.947736	-4.59595	-1.23951	-0.836607	0.41304	0.947736	-4.59595	4.48922	3.39035	0.0371012	-0.645703	-0.645703	4.31696	-0.645703	4.97235	-0.645703	4.30241	-0.645703	4.93615	4.56394
ENSG00000023909	ENSG00000023909	ENSG00000023909	GCLM	2730	glutamate-cysteine ligase modifier subunit [Source:HGNC Symbol;Acc:HGNC:4312]	-3.09763	2.10017	-1.89154	0.0736363	0.947736	-4.58894	-3.09763	-1.89154	0.0736363	0.947736	-4.58894	3.10184	5.12597	3.90239	-0.645703	6.3158	3.25227	5.31415	4.38216	-0.645703	0.225912	-0.645703	-0.645703	2.08718
ENSG00000178596	ENSG00000178596	ENSG00000178596	GAPDHP29	NA	glyceraldehyde 3 phosphate dehydrogenase pseudogene 29 [Source:HGNC Symbol;Acc:HGNC:37781]	-0.936676	-0.289359	-0.859396	0.400316	0.947736	-4.59588	-0.936676	-0.859396	0.400316	0.947736	-4.59588	2.99177	-0.645703	-0.645703	-0.645703	-0.645703	3.3625	-0.645703	3.87226	-0.645703	-0.645703	-0.645703	-0.645703	1.92521
ENSG00000236098	ENSG00000236098	ENSG00000236098	NA	NA	novel transcript	-1.03471	-0.963164	-0.715631	0.482777	0.947736	-4.59674	-1.03471	-0.715631	0.482777	0.947736	-4.59674	-0.645703	-0.645703	-0.645703	-0.645703	-0.645703	3.67175	-0.645703	2.13524	-0.645703	-0.645703	-0.645703	2.63873	-0.645703
ENSG00000286692	ENSG00000286692	ENSG00000286692	NA	NA	novel transcript	-1.91916	-0.631361	-1.67654	0.10921	0.947736	-4.59029	-1.91916	-1.67654	0.10921	0.947736	-4.59029	1.92308	1.67446	-0.645703	-0.645703	-0.645703	-0.645703	-0.645703	2.43397	-0.645703	-0.645703	-0.645703	-0.645703	2.88907
ENSG00000117528	ENSG00000117528	ENSG00000117528	ABCD3	5825	ATP binding cassette subfamily D member 3 [Source:HGNC Symbol;Acc:HGNC:67]	-1.75072	1.95281	-1.3614	0.18864	0.947736	-4.59273	-1.75072	-1.3614	0.18864	0.947736	-4.59273	4.82715	0.793473	0.847827	-0.645703	5.49236	3.43997	1.86805	5.12341	-0.645703	3.68222	-0.645703	-0.645703	5.77581
ENSG00000117525	ENSG00000117525	ENSG00000117525	F3	2152	coagulation factor III, tissue factor [Source:HGNC Symbol;Acc:HGNC:3541]	-2.30886	0.370956	-2.0096	0.0581727	0.947736	-4.58789	-2.30886	-2.0096	0.0581727	0.947736	-4.58789	2.84754	4.12224	-0.645703	-0.645703	-0.645703	1.10587	0.716259	4.84043	-0.645703	0.225912	-0.645703	-0.645703	2.48618
ENSG00000288736	ENSG00000288736	ENSG00000288736	NA	NA	novel transcript	-1.54274	0.489513	-1.48781	0.152413	0.947736	-4.59185	-1.54274	-1.48781	0.152413	0.947736	-4.59185	2.82204	0.452653	-0.645703	-0.645703	2.18011	4.24683	-0.645703	3.5904	-0.645703	-0.645703	-0.645703	-0.645703	4.70789
ENSG00000223675	ENSG00000223675	ENSG00000223675	NA	NA	novel transcript	-0.982857	0.0580753	-0.929286	0.363832	0.947736	-4.59552	-0.982857	-0.929286	0.363832	0.947736	-4.59552	1.60197	1.06897	-0.645703	-0.645703	0.503574	3.99633	-0.645703	1.81837	-0.645703	-0.645703	-0.645703	-0.645703	3.95702
ENSG00000293271	ENSG00000293271	ENSG00000293271	SLC44A3-AS1	101928079	SLC44A3 antisense RNA 1 [Source:HGNC Symbol;Acc:HGNC:49057]	-1.99336	2.22975	-1.53717	0.140046	0.947736	-4.59144	-1.99336	-1.53717	0.140046	0.947736	-4.59144	3.94448	3.39035	-0.645703	-0.645703	7.31	5.83773	1.86805	5.59782	0.51072	3.10336	-0.645703	-0.645703	4.38856
ENSG00000235501	ENSG00000235501	ENSG00000235501	CNN3-DT	101928098	CNN3 divergent transcript [Source:HGNC Symbol;Acc:HGNC:54176]	-1.59857	0.967892	-1.06912	0.298186	0.947736	-4.59474	-1.59857	-1.06912	0.298186	0.947736	-4.59474	4.00239	5.57543	-0.645703	-0.645703	-0.645703	3.79482	-0.645703	3.70664	-0.645703	-0.645703	-0.645703	4.83706	2.08718
ENSG00000172339	ENSG00000172339	ENSG00000172339	ALG14	199857	ALG14 UDP-N-acetylglucosaminyltransferase subunit [Source:HGNC Symbol;Acc:HGNC:28287]	-1.2282	3.34882	-0.831441	0.41588	0.947736	-4.59595	-1.2282	-0.831441	0.41588	0.947736	-4.59595	5.13741	4.5616	5.6705	-0.645703	5.80518	4.97585	0.716259	5.44841	0.51072	5.73179	1.1286	0.198167	5.62568
ENSG00000228971	ENSG00000228971	ENSG00000228971	LINC02607	100996635	long intergenic non-protein coding RNA 2607 [Source:HGNC Symbol;Acc:HGNC:54049]	-1.70574	1.19514	-1.32407	0.200607	0.947736	-4.59297	-1.70574	-1.32407	0.200607	0.947736	-4.59297	5.05223	1.30019	-0.645703	-0.645703	-0.645703	3.90821	-0.645703	5.56299	-0.645703	0.765408	-0.645703	4.12144	4.74478
ENSG00000237435	ENSG00000237435	ENSG00000237435	LINC02790	102723661	long intergenic non-protein coding RNA 2790 [Source:HGNC Symbol;Acc:HGNC:54313]	-1.40414	0.682091	-1.19289	0.246886	0.947736	-4.59398	-1.40414	-1.19289	0.246886	0.947736	-4.59398	3.14362	3.53354	-0.645703	-0.645703	-0.645703	3.83361	-0.645703	4.03358	0.51072	-0.645703	0.498584	-0.645703	4.44942
ENSG00000231987	ENSG00000231987	ENSG00000231987	LINC01787	101928241	long intergenic non-protein coding RNA 1787 [Source:HGNC Symbol;Acc:HGNC:52576]	2.08097	0.0749796	1.47963	0.154568	0.947736	-4.5926	2.08097	1.47963	0.154568	0.947736	-4.5926	1.87429	-0.645703	-0.645703	5.17045	-0.645703	2.42429	-0.645703	3.07653	-0.645703	4.97263	-0.645703	-0.645703	-0.645703
ENSG00000228057	ENSG00000228057	ENSG00000228057	SEC63P1	NA	SEC63 homolog, protein translocation regulator pseudogene 1 [Source:HGNC Symbol;Acc:HGNC:41953]	-1.67636	-0.651634	-1.01426	0.32299	0.947736	-4.59504	-1.67636	-1.01426	0.32299	0.947736	-4.59504	-0.645703	4.39655	-0.645703	-0.645703	-0.645703	-0.645703	-0.645703	3.17206	-0.645703	5.71732	-0.645703	-0.645703	-0.645703
ENSG00000270911	ENSG00000270911	ENSG00000270911	NA	NA	CTAGE family, member 5 (CTAGE5) pseudogene	1.88661	-0.91731	1.58036	0.129726	0.947736	-4.59085	1.88661	1.58036	0.129726	0.947736	-4.59085	1.97028	-0.645703	-0.645703	-0.645703	1.57279	3.5135	-0.645703	-0.351878	-0.645703	-0.645703	-0.645703	-0.645703	-0.645703
ENSG00000225206	ENSG00000225206	ENSG00000225206	MIR137HG	400765	MIR137 host gene [Source:HGNC Symbol;Acc:HGNC:42871]	-2.29773	3.69777	-1.67633	0.109251	0.947736	-4.59171	-2.29773	-1.67633	0.109251	0.947736	-4.59171	4.17349	4.42131	5.14801	-0.645703	2.40883	4.37071	2.93835	5.03722	5.37467	4.37795	1.1286	4.52317	5.3976
ENSG00000232825	ENSG00000232825	ENSG00000232825	PLPPR5-AS1	100129620	PLPPR5 antisense RNA 1 [Source:HGNC Symbol;Acc:HGNC:55720]	-0.729267	-0.194098	-0.657755	0.518203	0.947736	-4.5968	-0.729267	-0.657755	0.518203	0.947736	-4.5968	4.06895	-0.645703	-0.645703	-0.645703	-0.645703	2.52254	-0.645703	3.26166	-0.645703	-0.645703	-0.645703	-0.645703	3.43193
ENSG00000117600	ENSG00000117600	ENSG00000117600	PLPPR4	9890	phospholipid phosphatase related 4 [Source:HGNC Symbol;Acc:HGNC:23496]	-1.73629	3.03066	-0.970596	0.343741	0.947736	-4.59527	-1.73629	-0.970596	0.343741	0.947736	-4.59527	4.50533	6.24345	6.40241	-0.645703	2.6062	4.55612	6.96696	3.81421	-0.645703	3.27126	-0.645703	2.75187	2.23279
ENSG00000223656	ENSG00000223656	ENSG00000223656	HMGB3P10	NA	high mobility group box 3 pseudogene 10 [Source:HGNC Symbol;Acc:HGNC:39302]	-0.837105	-0.804843	-0.660404	0.516537	0.947736	-4.59678	-0.837105	-0.660404	0.516537	0.947736	-4.59678	4.27096	-0.645703	-0.645703	-0.645703	-0.645703	-0.645703	-0.645703	1.9319	-0.645703	-0.645703	-0.645703	-0.645703	2.59793
ENSG00000156869	ENSG00000156869	ENSG00000156869	FRRS1	391059	ferric chelate reductase 1 [Source:HGNC Symbol;Acc:HGNC:27622]	-1.16	2.12026	-0.956303	0.350348	0.947736	-4.59536	-1.16	-0.956303	0.350348	0.947736	-4.59536	3.64328	1.30019	0.847827	-0.645703	4.89891	3.62828	1.86805	4.29995	1.14427	0.765408	4.01007	-0.645703	5.32637
ENSG00000228084	ENSG00000228084	ENSG00000228084	NA	NA	novel transcript	2.25977	0.330306	1.38986	0.180374	0.947736	-4.59261	2.25977	1.38986	0.180374	0.947736	-4.59261	2.99177	0.00556969	0.0371012	-0.645703	7.08858	2.6584	0.716259	-0.645703	-0.645703	1.46494	-0.645703	0.198167	0.124897
ENSG00000283761	ENSG00000283761	ENSG00000283761	NA	NA	novel protein	-1.88642	-0.0692173	-1.63944	0.116771	0.947736	-4.59076	-1.88642	-1.63944	0.116771	0.947736	-4.59076	2.22503	0.00556969	-0.645703	-0.645703	-0.645703	0.664366	-0.645703	3.70664	-0.645703	-0.645703	-0.645703	2.06887	3.40144
ENSG00000288826	ENSG00000288826	ENSG00000288826	NA	NA	novel transcript	-1.45503	-0.293051	-0.887982	0.385469	0.947736	-4.59581	-1.45503	-0.887982	0.385469	0.947736	-4.59581	0.0251124	-0.645703	-0.645703	-0.645703	-0.645703	0.0249685	-0.645703	0.955029	-0.645703	-0.645703	-0.645703	7.657	3.87065
ENSG00000156875	ENSG00000156875	ENSG00000156875	MFSD14A	64645	major facilitator superfamily domain containing 14A [Source:HGNC Symbol;Acc:HGNC:23363]	-1.5752	0.516864	-0.969642	0.344205	0.947736	-4.5953	-1.5752	-0.969642	0.344205	0.947736	-4.5953	1.77144	3.33929	4.83257	-0.645703	4.5371	-0.645703	-0.645703	1.41171	-0.645703	-0.645703	-0.645703	4.42422	-0.645703
ENSG00000137992	ENSG00000137992	ENSG00000137992	DBT	1629	dihydrolipoamide branched chain transacylase E2 [Source:HGNC Symbol;Acc:HGNC:2698]	-3.10537	2.64789	-2.43914	0.0241771	0.947736	-4.58392	-3.10537	-2.43914	0.0241771	0.947736	-4.58392	4.67163	6.5033	3.47049	-0.645703	6.66477	3.87139	0.716259	5.76802	1.91896	-0.645703	0.498584	-0.645703	5.59233
ENSG00000271415	ENSG00000271415	ENSG00000271415	RPL23AP90	NA	ribosomal protein L23a pseudogene 90 [Source:HGNC Symbol;Acc:HGNC:51624]	-0.727758	-0.773429	-0.707156	0.487636	0.947736	-4.59662	-0.727758	-0.707156	0.487636	0.947736	-4.59662	0.720881	-0.645703	-0.645703	-0.645703	-0.645703	1.71682	-0.645703	1.81837	-0.645703	-0.645703	-0.645703	-0.645703	2.42688
ENSG00000285530	ENSG00000285530	ENSG00000285530	NA	NA	novel transcript, antisense to DBT	-2.16186	0.606336	-1.6228	0.120406	0.947736	-4.591	-2.16186	-1.6228	0.120406	0.947736	-4.591	3.61386	-0.645703	0.498679	-0.645703	1.57279	3.41461	2.73587	4.04625	-0.645703	-0.645703	-0.645703	-0.645703	2.84444
ENSG00000137996	ENSG00000137996	ENSG00000137996	RTCA	8634	RNA 3'-terminal phosphate cyclase [Source:HGNC Symbol;Acc:HGNC:17981]	-2.0575	1.42222	-1.55061	0.136949	0.947736	-4.59139	-2.0575	-1.55061	0.136949	0.947736	-4.59139	1.47681	4.42131	2.04299	-0.645703	-0.645703	5.21501	-0.645703	4.38216	-0.645703	1.71846	-0.645703	1.11327	5.91718
ENSG00000181656	ENSG00000181656	ENSG00000181656	GPR88	54112	G protein-coupled receptor 88 [Source:HGNC Symbol;Acc:HGNC:4539]	-2.73271	1.08418	-1.65297	0.114491	0.947736	-4.59074	-2.73271	-1.65297	0.114491	0.947736	-4.59074	2.53862	5.11082	6.5645	-0.645703	-0.645703	0.0249685	-0.645703	2.64848	2.61783	-0.645703	-0.645703	-0.645703	5.36638
ENSG00000285525	ENSG00000285525	ENSG00000285525	NA	NA	novel transcript	2.06268	-0.858456	1.42478	0.170171	0.947736	-4.59225	2.06268	1.42478	0.170171	0.947736	-4.59225	2.94528	-0.645703	-0.645703	-0.645703	-0.645703	2.52254	-0.645703	-0.645703	-0.645703	-0.645703	-0.645703	-0.645703	2.97437
ENSG00000162692	ENSG00000162692	ENSG00000162692	VCAM1	7412	vascular cell adhesion molecule 1 [Source:HGNC Symbol;Acc:HGNC:12663]	-1.28271	1.40249	-0.852577	0.404337	0.947736	-4.59588	-1.28271	-0.852577	0.404337	0.947736	-4.59588	5.24208	-0.645703	2.40098	-0.645703	6.01945	3.65018	1.40417	4.43126	0.51072	0.765408	-0.645703	2.51596	-0.645703
ENSG00000162694	ENSG00000162694	ENSG00000162694	EXTL2	2135	exostosin like glycosyltransferase 2 [Source:HGNC Symbol;Acc:HGNC:3516]	0.871553	-0.343567	0.696028	0.494429	0.947736	-4.59666	0.871553	0.696028	0.494429	0.947736	-4.59666	3.12288	-0.645703	-0.645703	-0.645703	-0.645703	2.37253	-0.645703	3.36636	-0.645703	3.74063	-0.645703	-0.645703	-0.645703
ENSG00000289355	ENSG00000289355	ENSG00000289355	NA	101928334	novel transcript	-1.64234	0.246135	-1.26804	0.219461	0.947736	-4.59342	-1.64234	-1.26804	0.219461	0.947736	-4.59342	2.53862	-0.645703	-0.645703	-0.645703	-0.645703	3.88992	-0.645703	4.51564	-0.645703	-0.645703	-0.645703	3.49932	2.65071
ENSG00000271578	ENSG00000271578	ENSG00000271578	NA	NA	chromosome X open reading frame 40A (CXorf40A) pseudogene	-1.4619	-1.06436	-1.29094	0.211461	0.947736	-4.59316	-1.4619	-1.29094	0.211461	0.947736	-4.59316	1.01904	-0.645703	-0.645703	-0.645703	-0.645703	-0.645703	-0.645703	1.81837	-0.645703	-0.645703	-0.645703	-0.645703	3.01521
ENSG00000225938	ENSG00000225938	ENSG00000225938	S1PR1-DT	NA	S1PR1 divergent transcript [Source:HGNC Symbol;Acc:HGNC:55842]	-1.3804	-0.996653	-1.18799	0.248766	0.947736	-4.59395	-1.3804	-1.18799	0.248766	0.947736	-4.59395	2.10327	-0.645703	-0.645703	-0.645703	-0.645703	-0.645703	-0.645703	2.54521	-0.645703	-0.645703	-0.645703	-0.645703	1.83685
ENSG00000170989	ENSG00000170989	ENSG00000170989	S1PR1	1901	sphingosine-1-phosphate receptor 1 [Source:HGNC Symbol;Acc:HGNC:3165]	-2.32352	1.15151	-2.07083	0.0515436	0.947736	-4.58728	-2.32352	-2.07083	0.0515436	0.947736	-4.58728	3.31795	5.51917	-0.645703	-0.645703	3.37447	3.38879	-0.645703	4.43126	-0.645703	-0.645703	-0.645703	-0.645703	5.86787
ENSG00000231671	ENSG00000231671	ENSG00000231671	LINC01307	104355286	long intergenic non-protein coding RNA 1307 [Source:HGNC Symbol;Acc:HGNC:50494]	-1.65225	-0.202963	-1.40073	0.176636	0.947736	-4.59255	-1.65225	-1.40073	0.176636	0.947736	-4.59255	2.89724	-0.645703	-0.645703	-0.645703	-0.645703	1.10587	-0.645703	3.95517	0.51072	-0.645703	-0.645703	-0.645703	3.91448
ENSG00000226715	ENSG00000226715	ENSG00000226715	LINC01709	105378872	long intergenic non-protein coding RNA 1709 [Source:HGNC Symbol;Acc:HGNC:52497]	-1.22728	-0.324576	-1.13154	0.271228	0.947736	-4.59434	-1.22728	-1.13154	0.271228	0.947736	-4.59434	1.54075	-0.645703	-0.645703	-0.645703	-0.645703	3.5135	-0.645703	3.67438	-0.645703	-0.645703	-0.645703	-0.645703	3.05492
ENSG00000118733	ENSG00000118733	ENSG00000118733	OLFM3	118427	olfactomedin 3 [Source:HGNC Symbol;Acc:HGNC:17990]	-2.03163	0.883177	-1.66467	0.111583	0.947736	-4.59067	-2.03163	-1.66467	0.111583	0.947736	-4.59067	4.19352	1.67446	2.59821	-0.645703	2.6062	1.71682	-0.645703	3.96854	-0.645703	-0.645703	-0.645703	-0.645703	3.84822
ENSG00000233359	ENSG00000233359	ENSG00000233359	NA	NA	novel transcript	-1.68696	0.630723	-1.61562	0.121857	0.947736	-4.59096	-1.68696	-1.61562	0.121857	0.947736	-4.59096	3.35399	3.53354	-0.645703	-0.645703	0.853589	4.26113	-0.645703	4.08358	-0.645703	-0.645703	-0.645703	-0.645703	3.46178
ENSG00000230864	ENSG00000230864	ENSG00000230864	NA	NA	novel transcript	-1.39823	-0.926763	-1.19021	0.247913	0.947736	-4.59394	-1.39823	-1.19021	0.247913	0.947736	-4.59394	2.18558	-0.645703	-0.645703	-0.645703	-0.645703	-0.645703	-0.645703	2.35474	-0.645703	-0.645703	-0.645703	-0.645703	2.75083
ENSG00000060718	ENSG00000060718	ENSG00000060718	COL11A1	1301	collagen type XI alpha 1 chain [Source:HGNC Symbol;Acc:HGNC:2186]	-2.0218	3.61623	-1.14613	0.265736	0.947736	-4.59438	-2.0218	-1.14613	0.265736	0.947736	-4.59438	5.55236	4.5616	3.86458	-0.645703	3.26189	6.06259	5.35009	5.45317	-0.645703	5.33679	-0.645703	5.72708	5.45809
ENSG00000230759	ENSG00000230759	ENSG00000230759	NA	NA	novel transcript	-2.67386	-0.698511	-2.17046	0.0421989	0.947736	-4.58602	-2.67386	-2.17046	0.0421989	0.947736	-4.58602	1.266	-0.645703	-0.645703	-0.645703	-0.645703	-0.645703	-0.645703	4.37213	-0.645703	-0.645703	-0.645703	-0.645703	4.60465
ENSG00000224613	ENSG00000224613	ENSG00000224613	RNPC3-DT	101928436	RNPC3 divergent transcript [Source:HGNC Symbol;Acc:HGNC:55855]	0.907917	-0.265831	0.758869	0.45679	0.947736	-4.59636	0.907917	0.758869	0.45679	0.947736	-4.59636	3.71432	-0.645703	-0.645703	-0.645703	-0.645703	0.270942	-0.645703	1.24596	-0.645703	4.0017	-0.645703	-0.645703	2.36504
ENSG00000225191	ENSG00000225191	ENSG00000225191	NA	NA	adaptor-related protein complex 2, beta 1 subunit (AP2B1) pseudogene	0.904488	-0.484078	0.837258	0.412351	0.947736	-4.59594	0.904488	0.837258	0.412351	0.947736	-4.59594	0.827262	-0.645703	-0.645703	-0.645703	-0.645703	3.06933	-0.645703	0.590217	-0.645703	2.80801	-0.645703	-0.645703	1.64203
ENSG00000230768	ENSG00000230768	ENSG00000230768	LINC01676	101928476	long intergenic non-protein coding RNA 1676 [Source:HGNC Symbol;Acc:HGNC:52464]	-0.842565	-0.384749	-0.770542	0.449994	0.947736	-4.5963	-0.842565	-0.770542	0.449994	0.947736	-4.5963	3.10184	-0.645703	-0.645703	-0.645703	-0.645703	1.44345	-0.645703	2.71344	-0.645703	-0.645703	-0.645703	-0.645703	3.8023
ENSG00000233047	ENSG00000233047	ENSG00000233047	LINC01677	NA	long intergenic non-protein coding RNA 1677 [Source:HGNC Symbol;Acc:HGNC:52465]	0.943654	0.520773	0.797917	0.4343	0.947736	-4.5961	0.943654	0.797917	0.4343	0.947736	-4.5961	3.87176	-0.645703	-0.645703	-0.645703	-0.645703	4.24683	-0.645703	3.21756	-0.645703	4.37795	0.498584	-0.645703	3.30594
ENSG00000237480	ENSG00000237480	ENSG00000237480	NA	NA	novel transcript	-1.08456	2.17264	-0.753922	0.459858	0.947736	-4.59621	-1.08456	-0.753922	0.459858	0.947736	-4.59621	5.29865	-0.645703	0.0371012	-0.645703	5.76443	5.22963	0.716259	4.73487	0.51072	2.91333	-0.645703	4.38967	4.57764
ENSG00000198890	ENSG00000198890	ENSG00000198890	PRMT6	55170	protein arginine methyltransferase 6 [Source:HGNC Symbol;Acc:HGNC:18241]	-2.46182	0.846343	-1.65267	0.114553	0.947736	-4.5908	-2.46182	-1.65267	0.114553	0.947736	-4.5908	2.65875	2.77375	4.77258	-0.645703	-0.645703	3.38879	-0.645703	4.73487	-0.645703	-0.645703	-0.645703	-0.645703	3.73055
ENSG00000134215	ENSG00000134215	ENSG00000134215	VAV3	10451	vav guanine nucleotide exchange factor 3 [Source:HGNC Symbol;Acc:HGNC:12659]	-1.92137	2.68044	-0.912159	0.372924	0.947736	-4.59547	-1.92137	-0.912159	0.372924	0.947736	-4.59547	5.03012	5.24173	-0.645703	-0.645703	2.77978	3.33572	3.11588	4.67089	8.11868	6.0985	-0.645703	-0.645703	3.20365
ENSG00000226822	ENSG00000226822	ENSG00000226822	NA	NA	NA	-1.7456	0.818019	-1.69986	0.104673	0.947736	-4.59018	-1.7456	-1.69986	0.104673	0.947736	-4.59018	4.03606	1.67446	-0.645703	-0.645703	1.57279	4.75111	-0.645703	4.60394	-0.645703	-0.645703	-0.645703	-0.645703	5.22558
ENSG00000085491	ENSG00000085491	ENSG00000085491	SLC25A24	29957	solute carrier family 25 member 24 [Source:HGNC Symbol;Acc:HGNC:20662]	-0.939327	0.43998	-0.796233	0.435255	0.947736	-4.59621	-0.939327	-0.796233	0.435255	0.947736	-4.59621	3.42348	-0.645703	-0.645703	-0.645703	4.58468	4.14254	-0.645703	4.5065	-0.645703	0.765408	-0.645703	-0.645703	0.624501
ENSG00000186086	ENSG00000186086	ENSG00000186086	NBPF6	653149	NBPF member 6 [Source:HGNC Symbol;Acc:HGNC:31988]	1.90724	0.0217706	1.7059	0.103525	0.947736	-4.58995	1.90724	1.7059	0.103525	0.947736	-4.58995	2.10327	3.23138	-0.645703	-0.645703	-0.645703	3.25227	-0.645703	0.282984	-0.645703	1.93402	1.56565	-0.645703	0.124897
ENSG00000162639	ENSG00000162639	ENSG00000162639	HENMT1	113802	HEN methyltransferase 1 [Source:HGNC Symbol;Acc:HGNC:26400]	-1.07999	0.260877	-0.932588	0.362166	0.947736	-4.59551	-1.07999	-0.932588	0.362166	0.947736	-4.59551	3.28099	-0.645703	-0.645703	-0.645703	-0.645703	3.30844	0.716259	3.87226	-0.645703	0.765408	-0.645703	-0.645703	4.73259
ENSG00000290126	ENSG00000290126	ENSG00000290126	NA	NA	novel transcript	-1.26182	-0.0114642	-1.13418	0.270143	0.947736	-4.59434	-1.26182	-1.13418	0.270143	0.947736	-4.59434	2.79607	4.5616	-0.645703	-0.645703	-0.645703	1.71682	-0.645703	2.71344	-0.645703	-0.645703	-0.645703	-0.645703	1.83685
ENSG00000134186	ENSG00000134186	ENSG00000134186	PRPF38B	55119	pre-mRNA processing factor 38B [Source:HGNC Symbol;Acc:HGNC:25512]	-1.95602	5.58959	-1.25776	0.223276	0.947736	-4.59393	-1.95602	-1.25776	0.223276	0.947736	-4.59393	4.92023	6.91869	7.22854	-0.645703	5.52931	5.80881	9.00717	5.74101	4.854	6.80748	4.66652	8.44987	3.57536
ENSG00000143107	ENSG00000143107	ENSG00000143107	FNDC7	163479	fibronectin type III domain containing 7 [Source:HGNC Symbol;Acc:HGNC:26668]	-0.830069	0.288451	-0.725762	0.476401	0.947736	-4.59649	-0.830069	-0.725762	0.476401	0.947736	-4.59649	4.02492	3.89355	-0.645703	-0.645703	-0.645703	4.53273	-0.645703	3.14876	-0.645703	-0.645703	-0.645703	-0.645703	1.64203
ENSG00000116266	ENSG00000116266	ENSG00000116266	STXBP3	6814	syntaxin binding protein 3 [Source:HGNC Symbol;Acc:HGNC:11446]	-2.44923	1.31948	-1.95829	0.064305	0.947736	-4.58839	-2.44923	-1.95829	0.064305	0.947736	-4.58839	2.79607	1.30019	-0.645703	0.927926	2.93471	0.270942	2.50026	3.36636	2.42026	0.225912	-0.645703	3.68174	2.75083
ENSG00000228076	ENSG00000228076	ENSG00000228076	NA	NA	chromosome 20 open reading frame 147 (C20orf147) pseudogene	1.96836	-0.528759	1.45962	0.16046	0.947736	-4.59186	1.96836	1.45962	0.16046	0.947736	-4.59186	1.54075	3.23138	-0.645703	-0.645703	-0.645703	1.63133	-0.645703	-0.645703	-0.645703	1.15716	-0.645703	-0.645703	1.64203
ENSG00000162641	ENSG00000162641	ENSG00000162641	AKNAD1	254268	AKNA domain containing 1 [Source:HGNC Symbol;Acc:HGNC:28398]	-1.87827	1.79908	-1.49851	0.149636	0.947736	-4.59186	-1.87827	-1.49851	0.149636	0.947736	-4.59186	4.44813	6.8197	-0.645703	-0.645703	6.79185	3.79482	-0.645703	4.95902	-0.645703	-0.645703	0.498584	1.88266	2.23279
ENSG00000121957	ENSG00000121957	ENSG00000121957	GPSM2	29899	G protein signaling modulator 2 [Source:HGNC Symbol;Acc:HGNC:29501]	-1.27253	2.80904	-1.05349	0.30469	0.947736	-4.59482	-1.27253	-1.05349	0.30469	0.947736	-4.59482	4.52917	6.01846	0.498679	0.927926	4.213	4.98449	2.73587	5.21037	-0.645703	1.15716	3.0662	0.198167	5.94915
ENSG00000197780	ENSG00000197780	ENSG00000197780	TAF13	6884	TATA-box binding protein associated factor 13 [Source:HGNC Symbol;Acc:HGNC:11546]	-1.26067	1.14796	-0.885151	0.386956	0.947736	-4.59575	-1.26067	-0.885151	0.386956	0.947736	-4.59575	2.06029	3.11475	0.498679	-0.645703	0.503574	0.0249685	-0.645703	4.402	0.51072	7.45219	-0.645703	-0.645703	4.2066
ENSG00000273382	ENSG00000273382	ENSG00000273382	TMEM167B-DT	NA	TMEM167B divergent transcript [Source:HGNC Symbol;Acc:HGNC:55076]	-1.16536	1.17691	-0.911255	0.373024	0.947736	-4.59561	-1.16536	-0.911255	0.373024	0.947736	-4.59561	2.47459	6.17228	0.498679	-0.645703	0.853589	4.06315	-0.645703	2.35474	1.14427	1.15716	-0.645703	-0.645703	3.43193
ENSG00000215717	ENSG00000215717	ENSG00000215717	TMEM167B	56900	transmembrane protein 167B [Source:HGNC Symbol;Acc:HGNC:30187]	-1.16092	-0.0748717	-1.10299	0.28314	0.947736	-4.59452	-1.16092	-1.10299	0.28314	0.947736	-4.59452	2.06029	2.52226	-0.645703	-0.645703	2.299	1.71682	-0.645703	2.31343	-0.645703	-0.645703	-0.645703	-0.645703	0.396218
ENSG00000251484	ENSG00000251484	ENSG00000251484	NA	NA	poly(rC) binding protein 1 (PCBP1) pseudogene	-1.15141	0.0069022	-0.945574	0.355662	0.947736	-4.59543	-1.15141	-0.945574	0.355662	0.947736	-4.59543	2.53862	0.00556969	-0.645703	-0.645703	-0.645703	3.75495	1.40417	2.54521	-0.645703	-0.645703	-0.645703	-0.645703	3.23856
ENSG00000179902	ENSG00000179902	ENSG00000179902	CFAP276	127003	cilia and flagella associated protein 276 [Source:HGNC Symbol;Acc:HGNC:32331]	-1.30428	-0.459607	-1.24793	0.226483	0.947736	-4.59356	-1.30428	-1.24793	0.226483	0.947736	-4.59356	0.926334	0.793473	-0.645703	-0.645703	-0.645703	0.973169	-0.645703	1.87625	-0.645703	-0.645703	-0.645703	-0.645703	4.17091
ENSG00000221986	ENSG00000221986	ENSG00000221986	MYBPHL	343263	myosin binding protein H like [Source:HGNC Symbol;Acc:HGNC:30434]	-0.757484	1.51596	-0.621093	0.54156	0.947736	-4.59687	-0.757484	-0.621093	0.54156	0.947736	-4.59687	3.18422	2.42764	-0.645703	-0.645703	4.48789	5.50067	-0.645703	3.92806	-0.645703	4.84534	-0.645703	-0.645703	4.43444
ENSG00000181754	ENSG00000181754	ENSG00000181754	AMIGO1	57463	adhesion molecule with Ig like domain 1 [Source:HGNC Symbol;Acc:HGNC:20824]	-1.56689	3.22117	-1.05597	0.304004	0.947736	-4.59484	-1.56689	-1.05597	0.304004	0.947736	-4.59484	4.72765	0.00556969	5.26875	-0.645703	5.18793	3.19383	5.23945	3.96854	6.55648	-0.645703	6.22707	1.88266	3.51968
ENSG00000290117	ENSG00000290117	ENSG00000290117	NA	NA	novel transcript, antisense to GPR61	-2.55074	-0.535783	-2.15744	0.0433256	0.947736	-4.58576	-2.55074	-2.15744	0.0433256	0.947736	-4.58576	0.606028	-0.645703	-0.645703	-0.645703	2.05054	-0.645703	-0.645703	2.97421	-0.645703	-0.645703	-0.645703	-0.645703	4.88358
ENSG00000134183	ENSG00000134183	ENSG00000134183	GNAT2	2780	G protein subunit alpha transducin 2 [Source:HGNC Symbol;Acc:HGNC:4394]	-1.65328	0.434262	-1.12022	0.276348	0.947736	-4.59443	-1.65328	-1.12022	0.276348	0.947736	-4.59443	0.344613	-0.645703	-0.645703	-0.645703	-0.645703	2.2631	-0.645703	4.09582	-0.645703	2.28743	-0.645703	5.34964	4.1343
ENSG00000168765	ENSG00000168765	ENSG00000168765	GSTM4	2948	glutathione S-transferase mu 4 [Source:HGNC Symbol;Acc:HGNC:4636]	-1.22627	1.07131	-0.994465	0.331888	0.947736	-4.59516	-1.22627	-0.994465	0.331888	0.947736	-4.59516	2.76963	3.39035	-0.645703	-0.645703	3.91094	5.65485	-0.645703	5.20473	-0.645703	2.43621	-0.645703	-0.645703	0.396218
ENSG00000213366	ENSG00000213366	ENSG00000213366	GSTM2	2946	glutathione S-transferase mu 2 [Source:HGNC Symbol;Acc:HGNC:4634]	-0.802254	1.52427	-0.707986	0.487132	0.947736	-4.59664	-0.802254	-0.707986	0.487132	0.947736	-4.59664	4.32643	3.89355	-0.645703	-0.645703	2.6062	5.64942	-0.645703	4.19012	-0.645703	3.01147	-0.645703	-0.645703	5.20807
ENSG00000134201	ENSG00000134201	ENSG00000134201	GSTM5	2949	glutathione S-transferase mu 5 [Source:HGNC Symbol;Acc:HGNC:4637]	-1.70558	1.0377	-1.0928	0.287919	0.947736	-4.59458	-1.70558	-1.0928	0.287919	0.947736	-4.59458	5.35309	1.30019	-0.645703	-0.645703	-0.645703	0.827014	3.41637	4.84768	-0.645703	3.62135	-0.645703	-0.645703	5.17241
ENSG00000134202	ENSG00000134202	ENSG00000134202	GSTM3	2947	glutathione S-transferase mu 3 [Source:HGNC Symbol;Acc:HGNC:4635]	-1.63483	1.02098	-1.20342	0.243144	0.947736	-4.59392	-1.63483	-1.20342	0.243144	0.947736	-4.59392	4.78157	1.49943	3.61415	-0.645703	-0.645703	3.13293	-0.645703	4.77346	0.51072	-0.645703	0.498584	-0.645703	3.46178
ENSG00000198758	ENSG00000198758	ENSG00000198758	EPS8L3	79574	EPS8 like 3 [Source:HGNC Symbol;Acc:HGNC:21297]	-1.04018	0.685273	-0.891791	0.383119	0.947736	-4.59572	-1.04018	-0.891791	0.383119	0.947736	-4.59572	4.07976	3.33929	-0.645703	3.42573	-0.645703	1.71682	-0.645703	4.69522	-0.645703	-0.645703	-0.645703	-0.645703	4.43444
ENSG00000168710	ENSG00000168710	ENSG00000168710	AHCYL1	10768	adenosylhomocysteinase like 1 [Source:HGNC Symbol;Acc:HGNC:344]	-1.39958	4.95512	-0.761321	0.455656	0.947736	-4.59595	-1.39958	-0.761321	0.455656	0.947736	-4.59595	4.78157	6.6983	7.48992	-0.645703	4.41078	5.08438	3.66494	4.62097	10.3495	4.84534	3.70238	4.73065	4.93768
ENSG00000258634	ENSG00000258634	ENSG00000258634	NA	NA	novel transcript, antisense to ALX3	-1.62644	0.812269	-0.935424	0.361113	0.947736	-4.59547	-1.62644	-0.935424	0.361113	0.947736	-4.59547	1.33975	-0.645703	-0.645703	-0.645703	2.40883	2.08161	4.68552	3.14876	-0.645703	4.04869	-0.645703	-0.645703	3.91448
ENSG00000156150	ENSG00000156150	ENSG00000156150	ALX3	257	ALX homeobox 3 [Source:HGNC Symbol;Acc:HGNC:449]	1.22374	-0.468479	0.980222	0.338697	0.947736	-4.59523	1.22374	0.980222	0.338697	0.947736	-4.59523	1.87429	-0.645703	-0.645703	-0.645703	-0.645703	2.6584	-0.645703	2.08703	-0.645703	4.58339	-0.645703	-0.645703	-0.645703
ENSG00000227091	ENSG00000227091	ENSG00000227091	SLC6A17-AS1	105378897	SLC6A17 antisense RNA 1 [Source:HGNC Symbol;Acc:HGNC:41279]	-1.50437	-1.16776	-1.00471	0.327451	0.947736	-4.5951	-1.50437	-1.00471	0.327451	0.947736	-4.5951	-0.645703	-0.645703	-0.645703	-0.645703	-0.645703	2.2631	1.86805	2.64848	-0.645703	-0.645703	-0.645703	-0.645703	-0.645703
ENSG00000116396	ENSG00000116396	ENSG00000116396	KCNC4	3749	potassium voltage-gated channel subfamily C member 4 [Source:HGNC Symbol;Acc:HGNC:6236]	-1.63022	4.69242	-1.14612	0.265712	0.947736	-4.59431	-1.63022	-1.14612	0.265712	0.947736	-4.59431	7.0088	5.77117	6.72612	-0.645703	5.21841	6.85107	4.1459	7.01922	5.20069	2.43621	6.3416	-0.645703	7.11134
ENSG00000162775	ENSG00000162775	ENSG00000162775	RBM15	64783	RNA binding motif protein 15 [Source:HGNC Symbol;Acc:HGNC:14959]	-1.35959	1.94225	-0.823158	0.42046	0.947736	-4.59603	-1.35959	-0.823158	0.42046	0.947736	-4.59603	4.38856	3.48737	4.14253	-0.645703	-0.645703	3.38879	-0.645703	4.11998	-0.645703	3.49132	-0.645703	4.58556	4.74478
ENSG00000168679	ENSG00000168679	ENSG00000168679	SLC16A4	9122	solute carrier family 16 member 4 [Source:HGNC Symbol;Acc:HGNC:10925]	-2.2202	1.65308	-1.31615	0.203521	0.947736	-4.59314	-2.2202	-1.31615	0.203521	0.947736	-4.59314	3.08048	3.05269	-0.645703	-0.645703	4.3011	4.03013	-0.645703	3.50124	-0.645703	-0.645703	-0.645703	7.2627	5.28523
ENSG00000282887	ENSG00000282887	ENSG00000282887	NA	NA	novel transcript	-1.18293	-0.533723	-0.857312	0.401779	0.947736	-4.59594	-1.18293	-0.857312	0.401779	0.947736	-4.59594	-0.645703	-0.645703	-0.645703	-0.645703	-0.645703	3.13293	-0.645703	0.722339	-0.645703	-0.645703	-0.645703	3.21353	4.25855
ENSG00000177301	ENSG00000177301	ENSG00000177301	KCNA2	3737	potassium voltage-gated channel subfamily A member 2 [Source:HGNC Symbol;Acc:HGNC:6220]	-1.56164	4.081	-0.912365	0.372818	0.947736	-4.59549	-1.56164	-0.912365	0.372818	0.947736	-4.59549	6.63145	5.03261	2.04299	-0.645703	6.54959	7.11986	1.40417	6.19217	6.40423	3.68222	-0.645703	4.78483	5.61907
ENSG00000288803	ENSG00000288803	ENSG00000288803	NA	NA	novel transcript	-1.06571	0.48359	-0.922126	0.367465	0.947736	-4.59555	-1.06571	-0.922126	0.367465	0.947736	-4.59555	4.26151	2.21746	-0.645703	-0.645703	-0.645703	1.87397	0.716259	3.50124	-0.645703	1.15716	-0.645703	-0.645703	3.60241
ENSG00000199710	ENSG00000199710	ENSG00000199710	NA	NA	Y RNA [Source:RFAM;Acc:RF00019]	-2.68498	-1.09798	-2.18136	0.0414209	0.947736	-4.5848	-2.68498	-2.18136	0.0414209	0.947736	-4.5848	-0.645703	-0.645703	-0.645703	-0.645703	3.37447	-0.645703	-0.645703	2.31343	-0.645703	-0.645703	-0.645703	-0.645703	1.14962
ENSG00000143119	ENSG00000143119	ENSG00000143119	CD53	963	CD53 molecule [Source:HGNC Symbol;Acc:HGNC:1686]	-1.77812	0.853231	-1.40809	0.174473	0.947736	-4.59245	-1.77812	-1.40809	0.174473	0.947736	-4.59245	3.52181	-0.645703	-0.645703	-0.645703	7.73065	4.11131	-0.645703	4.21277	-0.645703	-0.645703	-0.645703	-0.645703	4.80424
ENSG00000232811	ENSG00000232811	ENSG00000232811	NA	NA	novel transcript	-1.16313	-0.532323	-0.808904	0.428417	0.947736	-4.59618	-1.16313	-0.808904	0.428417	0.947736	-4.59618	3.03681	2.52226	-0.645703	-0.645703	-0.645703	-0.645703	0.716259	-0.107889	-0.645703	-0.645703	-0.645703	-0.645703	4.07759
ENSG00000273010	ENSG00000273010	ENSG00000273010	NA	NA	novel transcript, antisense to LRIF1	-0.984546	-0.769876	-0.805164	0.430203	0.947736	-4.5962	-0.984546	-0.805164	0.430203	0.947736	-4.5962	0.0251124	-0.645703	-0.645703	-0.645703	2.85933	2.01566	-0.645703	2.94746	-0.645703	-0.645703	-0.645703	-0.645703	-0.645703
ENSG00000134255	ENSG00000134255	ENSG00000134255	CEPT1	10390	choline/ethanolamine phosphotransferase 1 [Source:HGNC Symbol;Acc:HGNC:24289]	-1.57712	1.73631	-0.841758	0.410219	0.947736	-4.59595	-1.57712	-0.841758	0.410219	0.947736	-4.59595	5.21294	-0.645703	0.498679	-0.645703	4.46264	6.36364	5.57938	4.67904	-0.645703	2.28743	-0.645703	-0.645703	2.23279
ENSG00000064886	ENSG00000064886	ENSG00000064886	CHI3L2	1117	chitinase 3 like 2 [Source:HGNC Symbol;Acc:HGNC:1933]	-1.76453	1.32374	-1.5539	0.135906	0.947736	-4.59143	-1.76453	-1.5539	0.135906	0.947736	-4.59143	4.34446	3.28634	0.0371012	-0.645703	5.09239	4.74094	-0.645703	4.20149	-0.645703	-0.645703	-0.645703	-0.645703	4.82736
ENSG00000173947	ENSG00000173947	ENSG00000173947	CIMAP3	128344	ciliary microtubule associated protein 3 [Source:HGNC Symbol;Acc:HGNC:27009]	-1.02154	0.547401	-0.886315	0.385991	0.947736	-4.59573	-1.02154	-0.886315	0.385991	0.947736	-4.59573	3.53756	4.46961	-0.645703	-0.645703	2.05054	3.22335	-0.645703	1.81837	-0.645703	-0.645703	-0.645703	-0.645703	3.33848
ENSG00000227179	ENSG00000227179	ENSG00000227179	PGBP	NA	pepsinogen B, pseudogene [Source:HGNC Symbol;Acc:HGNC:39503]	1.64332	-0.820708	1.06715	0.299053	0.947736	-4.59472	1.64332	1.06715	0.299053	0.947736	-4.59472	2.22503	-0.645703	-0.645703	-0.645703	-0.645703	2.14468	-0.645703	-0.645703	-0.645703	-0.645703	-0.645703	-0.645703	4.61796
ENSG00000085465	ENSG00000085465	ENSG00000085465	OVGP1	5016	oviductal glycoprotein 1 [Source:HGNC Symbol;Acc:HGNC:8524]	-0.995473	1.51689	-0.766457	0.452366	0.947736	-4.5963	-0.995473	-0.766457	0.452366	0.947736	-4.5963	4.58331	2.6947	0.0371012	-0.645703	-0.645703	5.3748	-0.645703	4.51564	-0.645703	2.43621	-0.645703	3.29046	4.73259
ENSG00000260948	ENSG00000260948	ENSG00000260948	NA	NA	novel transcript, sense overlapping WDR77 & OVGP1	0.870853	-0.815385	0.745709	0.464526	0.947736	-4.59646	0.870853	0.745709	0.464526	0.947736	-4.59646	2.30084	-0.645703	-0.645703	-0.645703	0.0404733	3.75495	-0.645703	1.05866	-0.645703	-0.645703	-0.645703	-0.645703	-0.645703
ENSG00000116455	ENSG00000116455	ENSG00000116455	WDR77	79084	WD repeat domain 77 [Source:HGNC Symbol;Acc:HGNC:29652]	-0.84896	0.00228512	-0.650643	0.522696	0.947736	-4.59678	-0.84896	-0.650643	0.522696	0.947736	-4.59678	4.20343	5.78077	-0.645703	-0.645703	-0.645703	2.61452	-0.645703	3.82894	-0.645703	-0.645703	-0.645703	-0.645703	-0.645703
ENSG00000116459	ENSG00000116459	ENSG00000116459	ATP5PB	515	ATP synthase peripheral stalk-membrane subunit b [Source:HGNC Symbol;Acc:HGNC:840]	-2.99401	1.06498	-1.95588	0.0650923	0.947736	-4.58841	-2.99401	-1.95588	0.0650923	0.947736	-4.58841	2.53862	0.00556969	2.17245	-0.645703	1.13505	4.57913	4.06168	4.48806	-0.645703	-0.645703	-0.645703	-0.645703	3.77877
ENSG00000143110	ENSG00000143110	ENSG00000143110	C1orf162	128346	chromosome 1 open reading frame 162 [Source:HGNC Symbol;Acc:HGNC:28344]	2.85424	0.405039	1.64833	0.115447	0.947736	-4.59164	2.85424	1.64833	0.115447	0.947736	-4.59164	2.76963	-0.645703	-0.645703	9.90238	3.13977	3.87139	-0.645703	1.69513	-0.645703	-0.645703	-0.645703	-0.645703	-0.645703
ENSG00000116473	ENSG00000116473	ENSG00000116473	RAP1A	5906	RAP1A, member of RAS oncogene family [Source:HGNC Symbol;Acc:HGNC:9855]	-1.67796	1.25707	-1.06616	0.299489	0.947736	-4.59475	-1.67796	-1.06616	0.299489	0.947736	-4.59475	4.37985	-0.645703	4.2637	-0.645703	2.93471	4.06315	-0.645703	3.6906	-0.645703	-0.645703	-0.645703	3.49932	2.70164
ENSG00000215867	ENSG00000215867	ENSG00000215867	KRT18P57	NA	keratin 18 pseudogene 57 [Source:HGNC Symbol;Acc:HGNC:48884]	-2.14472	0.0474929	-1.18564	0.250137	0.947736	-4.59404	-2.14472	-1.18564	0.250137	0.947736	-4.59404	4.28036	-0.645703	-0.645703	-0.645703	-0.645703	0.664366	5.07735	2.94746	-0.645703	-0.645703	-0.645703	-0.645703	2.97437
ENSG00000197852	ENSG00000197852	ENSG00000197852	INKA2	55924	inka box actin regulator 2 [Source:HGNC Symbol;Acc:HGNC:28045]	-1.59687	2.08895	-1.16794	0.256971	0.947736	-4.59412	-1.59687	-1.16794	0.256971	0.947736	-4.59412	5.10076	4.84399	2.29123	-0.645703	6.29449	3.60604	-0.645703	3.84353	0.51072	0.765408	-0.645703	-0.645703	5.86787
ENSG00000227811	ENSG00000227811	ENSG00000227811	INKA2-AS1	NA	INKA2 antisense RNA 1 [Source:HGNC Symbol;Acc:HGNC:49446]	-1.45931	-0.380771	-1.1427	0.266691	0.947736	-4.59425	-1.45931	-1.1427	0.266691	0.947736	-4.59425	2.82204	6.17956	-0.645703	-0.645703	-0.645703	-0.645703	-0.645703	1.62932	-0.645703	-0.645703	-0.645703	0.198167	0.396218
ENSG00000284830	ENSG00000284830	ENSG00000284830	NA	101928718	novel transcript	-1.30487	0.60041	-1.11166	0.279482	0.947736	-4.59446	-1.30487	-1.11166	0.279482	0.947736	-4.59446	2.10327	1.83053	-0.645703	-0.645703	4.58468	4.62408	-0.645703	2.08703	-0.645703	-0.645703	-0.645703	-0.645703	3.93591
ENSG00000064703	ENSG00000064703	ENSG00000064703	DDX20	11218	DEAD-box helicase 20 [Source:HGNC Symbol;Acc:HGNC:2743]	-1.86331	0.52088	-1.64255	0.116121	0.947736	-4.59073	-1.86331	-1.64255	0.116121	0.947736	-4.59073	3.92064	-0.645703	-0.645703	-0.645703	5.17244	2.78256	-0.645703	4.70323	-0.645703	-0.645703	-0.645703	-0.645703	3.57536
ENSG00000171385	ENSG00000171385	ENSG00000171385	KCND3	3752	potassium voltage-gated channel subfamily D member 3 [Source:HGNC Symbol;Acc:HGNC:6239]	-1.24861	5.6345	-0.991991	0.333064	0.947736	-4.59516	-1.24861	-0.991991	0.333064	0.947736	-4.59516	5.47674	6.31128	6.98594	0.927926	5.61202	5.88004	7.38594	5.72928	6.32162	4.7911	6.40882	5.15766	6.39438
ENSG00000237556	ENSG00000237556	ENSG00000237556	KCND3-AS1	NA	KCND3 antisense RNA 1 [Source:HGNC Symbol;Acc:HGNC:40317]	-2.39339	0.340027	-1.79857	0.0876068	0.947736	-4.5892	-2.39339	-1.79857	0.0876068	0.947736	-4.5892	0.0251124	-0.645703	1.36375	-0.645703	-0.645703	4.52089	-0.645703	4.10795	-0.645703	-0.645703	-0.645703	2.06887	5.16336
ENSG00000231437	ENSG00000231437	ENSG00000231437	LINC01750	643355	long intergenic non-protein coding RNA 1750 [Source:HGNC Symbol;Acc:HGNC:52538]	-1.36461	5.6034	-1.08738	0.289811	0.947736	-4.59467	-1.36461	-1.08738	0.289811	0.947736	-4.59467	5.45616	7.63947	8.60813	-0.645703	7.70127	1.54044	8.65153	2.86409	6.92622	4.67609	7.60603	8.2573	4.09675
ENSG00000231246	ENSG00000231246	ENSG00000231246	LINC02884	105378909	long intergenic non-protein coding RNA 2884 [Source:HGNC Symbol;Acc:HGNC:54808]	-1.81521	1.4516	-1.37424	0.184847	0.947736	-4.59267	-1.81521	-1.37424	0.184847	0.947736	-4.59267	5.00767	1.97135	1.56579	-0.645703	0.0404733	5.68699	-0.645703	4.89044	-0.645703	-0.645703	-0.645703	3.21353	4.18886
ENSG00000143079	ENSG00000143079	ENSG00000143079	CTTNBP2NL	55917	CTTNBP2 N-terminal like [Source:HGNC Symbol;Acc:HGNC:25330]	-2.87037	1.57319	-1.65607	0.113857	0.947736	-4.59056	-2.87037	-1.65607	0.113857	0.947736	-4.59056	3.90858	-0.645703	2.17245	-0.645703	1.37046	3.5135	-0.645703	5.38999	-0.645703	-0.645703	-0.645703	7.57096	5.85668
ENSG00000155363	ENSG00000155363	ENSG00000155363	MOV10	4343	Mov10 RNA helicase [Source:HGNC Symbol;Acc:HGNC:7200]	-0.932254	2.43303	-0.814173	0.425143	0.947736	-4.59614	-0.932254	-0.814173	0.425143	0.947736	-4.59614	5.38392	6.43197	0.0371012	-0.645703	4.213	5.08438	-0.645703	5.95759	-0.645703	2.12152	2.92638	-0.645703	5.57195
ENSG00000155366	ENSG00000155366	ENSG00000155366	RHOC	389	ras homolog family member C [Source:HGNC Symbol;Acc:HGNC:669]	-1.66475	1.24519	-1.20794	0.241637	0.947736	-4.59386	-1.66475	-1.20794	0.241637	0.947736	-4.59386	3.44034	-0.645703	-0.645703	-0.645703	4.11917	3.33572	2.50026	4.78106	-0.645703	3.5578	-0.645703	-0.645703	4.9692
ENSG00000155367	ENSG00000155367	ENSG00000155367	PPM1J	333926	protein phosphatase, Mg2+/Mn2+ dependent 1J [Source:HGNC Symbol;Acc:HGNC:20785]	-0.927689	1.35212	-0.771951	0.449178	0.947736	-4.5963	-0.927689	-0.771951	0.449178	0.947736	-4.5963	3.31795	3.28634	-0.645703	-0.645703	4.27233	4.88642	-0.645703	3.32539	0.51072	2.43621	-0.645703	-0.645703	3.65504
ENSG00000184599	ENSG00000184599	ENSG00000184599	TAFA3	284467	TAFA chemokine like family member 3 [Source:HGNC Symbol;Acc:HGNC:21590]	-1.01962	-0.0924457	-0.746617	0.464248	0.947736	-4.59642	-1.01962	-0.746617	0.464248	0.947736	-4.59642	2.68728	-0.645703	-0.645703	-0.645703	-0.645703	-0.645703	-0.645703	4.47874	-0.645703	4.55112	-0.645703	-0.645703	4.25855
ENSG00000155380	ENSG00000155380	ENSG00000155380	SLC16A1	6566	solute carrier family 16 member 1 [Source:HGNC Symbol;Acc:HGNC:10922]	-1.63045	0.622771	-1.43992	0.165376	0.947736	-4.5923	-1.63045	-1.43992	0.165376	0.947736	-4.5923	3.72811	2.84871	-0.645703	-0.645703	0.0404733	1.22739	-0.645703	4.00792	0.51072	0.765408	-0.645703	-0.645703	4.41931
ENSG00000287807	ENSG00000287807	ENSG00000287807	NA	NA	novel transcript	1.05609	0.126249	0.832357	0.415046	0.947736	-4.59602	1.05609	0.832357	0.415046	0.947736	-4.59602	4.00239	5.37449	-0.645703	-0.645703	0.0404733	-0.645703	-0.645703	2.1819	-0.645703	-0.645703	6.94105	-0.645703	-0.645703
ENSG00000238198	ENSG00000238198	ENSG00000238198	LRIG2-DT	100996251	LRIG2 divergent transcript [Source:HGNC Symbol;Acc:HGNC:54312]	-1.36113	1.64488	-0.831773	0.415697	0.947736	-4.59599	-1.36113	-0.831773	0.415697	0.947736	-4.59599	2.06029	6.6983	4.34834	-0.645703	0.0404733	1.10587	0.716259	3.30446	-0.645703	5.8426	-0.645703	-0.645703	4.37293
ENSG00000232499	ENSG00000232499	ENSG00000232499	NA	NA	heterogeneous nuclear ribonucleoprotein A3 (hnRNPA3) pseudogene	1.21705	1.53161	0.753529	0.460215	0.947736	-4.59618	1.21705	0.753529	0.460215	0.947736	-4.59618	2.37287	-0.645703	-0.645703	-0.645703	6.65366	3.43997	-0.645703	2.71344	-0.645703	7.48673	3.0662	-0.645703	4.44942
ENSG00000116793	ENSG00000116793	ENSG00000116793	PHTF1	10745	putative homeodomain transcription factor 1 [Source:HGNC Symbol;Acc:HGNC:8939]	-1.07921	1.90812	-0.924153	0.366434	0.947736	-4.59555	-1.07921	-0.924153	0.366434	0.947736	-4.59555	5.19318	3.05269	1.90077	-0.645703	5.14095	4.85847	-0.645703	5.18768	-0.645703	0.765408	1.1286	-0.645703	3.51968
ENSG00000081019	ENSG00000081019	ENSG00000081019	RSBN1	54665	round spermatid basic protein 1 [Source:HGNC Symbol;Acc:HGNC:25642]	-2.3152	2.48431	-1.34803	0.193238	0.947736	-4.59314	-2.3152	-1.34803	0.193238	0.947736	-4.59314	3.64328	4.68944	3.51998	-0.645703	4.63075	3.33572	6.5074	2.1819	-0.645703	0.225912	-0.645703	4.52317	3.51968
ENSG00000231128	ENSG00000231128	ENSG00000231128	NA	NA	novel transcript, antisense to PTPN22	-1.37845	-0.969015	-1.28198	0.214525	0.947736	-4.5932	-1.37845	-1.28198	0.214525	0.947736	-4.5932	1.18829	1.49943	-0.645703	-0.645703	-0.645703	-0.645703	-0.645703	1.24596	-0.645703	-0.645703	-0.645703	-0.645703	1.28935
ENSG00000226167	ENSG00000226167	ENSG00000226167	AP4B1-AS1	100287722	AP4B1 antisense RNA 1 [Source:HGNC Symbol;Acc:HGNC:44114]	0.826395	-0.223379	0.621412	0.541369	0.947736	-4.59683	0.826395	0.621412	0.541369	0.947736	-4.59683	1.4099	-0.645703	0.0371012	-0.645703	-0.645703	2.82168	-0.645703	2.97421	-0.645703	5.58011	-0.645703	-0.645703	-0.645703
ENSG00000188761	ENSG00000188761	ENSG00000188761	BCL2L15	440603	BCL2 like 15 [Source:HGNC Symbol;Acc:HGNC:33624]	-1.83257	1.78966	-1.49633	0.150199	0.947736	-4.59187	-1.83257	-1.49633	0.150199	0.947736	-4.59187	4.48109	6.33754	0.847827	0.927926	4.80158	3.97913	-0.645703	4.59535	0.51072	-0.645703	-0.645703	-0.645703	3.93591
ENSG00000118655	ENSG00000118655	ENSG00000118655	DCLRE1B	64858	DNA cross-link repair 1B [Source:HGNC Symbol;Acc:HGNC:17641]	-0.982814	1.10269	-0.751426	0.461307	0.947736	-4.59644	-0.982814	-0.751426	0.461307	0.947736	-4.59644	2.96871	7.0154	-0.645703	-0.645703	-0.645703	4.79108	-0.645703	3.7382	-0.645703	2.80801	-0.645703	-0.645703	4.41931
ENSG00000282048	ENSG00000282048	ENSG00000282048	NA	NA	novel transcript, sense intronic to OLFML3	-1.23265	-0.102577	-1.17197	0.254995	0.947736	-4.59408	-1.23265	-1.17197	0.254995	0.947736	-4.59408	2.50696	-0.645703	-0.645703	-0.645703	0.503574	3.62828	-0.645703	3.95517	-0.645703	-0.645703	-0.645703	-0.645703	2.16182
ENSG00000134207	ENSG00000134207	ENSG00000134207	SYT6	148281	synaptotagmin 6 [Source:HGNC Symbol;Acc:HGNC:18638]	-1.04911	0.59227	-0.912084	0.372598	0.947736	-4.59564	-1.04911	-0.912084	0.372598	0.947736	-4.59564	4.4973	-0.645703	0.498679	-0.645703	-0.645703	4.17312	-0.645703	5.12341	-0.645703	1.15716	-0.645703	-0.645703	4.37293
ENSG00000271419	ENSG00000271419	ENSG00000271419	NA	NA	trafficking protein, kinesin binding 2 (TRAK2) pseudogene	1.01824	-0.187638	0.765563	0.452886	0.947736	-4.59621	1.01824	0.765563	0.452886	0.947736	-4.59621	0.481233	-0.645703	-0.645703	-0.645703	1.57279	4.07938	-0.645703	1.41171	-0.645703	5.74612	-0.645703	-0.645703	-0.645703
ENSG00000197323	ENSG00000197323	ENSG00000197323	TRIM33	51592	tripartite motif containing 33 [Source:HGNC Symbol;Acc:HGNC:16290]	-2.03096	3.39484	-1.35478	0.191116	0.947736	-4.59313	-2.03096	-1.35478	0.191116	0.947736	-4.59313	5.13741	5.12597	4.6885	-0.645703	5.56534	5.1162	2.21851	4.27864	1.14427	2.57108	-0.645703	6.98456	3.84822
ENSG00000009307	ENSG00000009307	ENSG00000009307	CSDE1	7812	cold shock domain containing E1 [Source:HGNC Symbol;Acc:HGNC:29905]	-2.01066	2.16734	-1.23768	0.230661	0.947736	-4.59365	-2.01066	-1.23768	0.230661	0.947736	-4.59365	4.22305	4.86219	2.29123	0.927926	-0.645703	5.3748	-0.645703	6.01669	-0.645703	0.765408	-0.645703	6.53291	3.91448
ENSG00000052723	ENSG00000052723	ENSG00000052723	SIKE1	80143	suppressor of IKBKE 1 [Source:HGNC Symbol;Acc:HGNC:26119]	-1.46928	1.29591	-1.20358	0.24282	0.947736	-4.5939	-1.46928	-1.20358	0.24282	0.947736	-4.5939	3.05881	4.31959	-0.645703	-0.645703	4.6079	3.19383	-0.645703	3.12508	-0.645703	0.765408	-0.645703	2.23378	3.20365
ENSG00000227970	ENSG00000227970	ENSG00000227970	NR1H5P	NA	nuclear receptor subfamily 1 group H member 5, pseudogene [Source:HGNC Symbol;Acc:HGNC:32673]	-2.16736	-0.50396	-1.5883	0.128445	0.947736	-4.5906	-2.16736	-1.5883	0.128445	0.947736	-4.5906	-0.645703	-0.645703	-0.645703	-0.645703	6.0621	1.22739	-0.645703	1.75806	-0.645703	-0.645703	-0.645703	-0.645703	2.30043
ENSG00000134198	ENSG00000134198	ENSG00000134198	TSPAN2	10100	tetraspanin 2 [Source:HGNC Symbol;Acc:HGNC:20659]	-1.39174	1.22965	-0.707423	0.487748	0.947736	-4.5964	-1.39174	-0.707423	0.487748	0.947736	-4.5964	4.23276	1.83053	-0.645703	-0.645703	-0.645703	3.5372	-0.645703	4.28933	5.67006	2.12152	-0.645703	-0.645703	4.56394
ENSG00000285698	ENSG00000285698	ENSG00000285698	NA	NA	Novel transcript	-1.00967	-0.446118	-0.938878	0.359006	0.947736	-4.59547	-1.00967	-0.938878	0.359006	0.947736	-4.59547	2.40758	-0.645703	-0.645703	-0.645703	-0.645703	2.47425	-0.645703	3.65797	-0.645703	-0.645703	-0.645703	-0.645703	1.74273
ENSG00000228035	ENSG00000228035	ENSG00000228035	NGF-AS1	112840934	NGF antisense RNA 1 [Source:HGNC Symbol;Acc:HGNC:53922]	-1.68584	0.0672145	-1.36037	0.188864	0.947736	-4.59284	-1.68584	-1.36037	0.188864	0.947736	-4.59284	2.18558	1.83053	-0.645703	-0.645703	1.13505	-0.645703	-0.645703	3.99491	-0.645703	2.80801	-0.645703	-0.645703	2.08718
ENSG00000134259	ENSG00000134259	ENSG00000134259	NGF	4803	nerve growth factor [Source:HGNC Symbol;Acc:HGNC:7808]	-1.03299	1.12331	-0.634315	0.533313	0.947736	-4.59681	-1.03299	-0.634315	0.533313	0.947736	-4.59681	3.12288	-0.645703	-0.645703	-0.645703	4.6972	1.33946	-0.645703	4.15548	-0.645703	-0.645703	3.0662	5.71318	2.93235
ENSG00000232185	ENSG00000232185	ENSG00000232185	CNOT7P2	NA	CCR4-NOT transcription complex subunit 7 pseudogene 2 [Source:HGNC Symbol;Acc:HGNC:44249]	3.37888	-0.553338	2.40942	0.0260775	0.947736	-4.58453	3.37888	2.40942	0.0260775	0.947736	-4.58453	3.44034	-0.645703	-0.645703	-0.645703	3.20212	2.14468	-0.645703	-0.645703	-0.645703	2.57108	-0.645703	-0.645703	-0.645703
ENSG00000118729	ENSG00000118729	ENSG00000118729	CASQ2	845	calsequestrin 2 [Source:HGNC Symbol;Acc:HGNC:1513]	-1.29928	0.179774	-1.10305	0.283116	0.947736	-4.59453	-1.29928	-1.10305	0.283116	0.947736	-4.59453	4.65005	0.452653	-0.645703	-0.645703	-0.645703	2.52254	-0.645703	4.10795	0.51072	-0.645703	-0.645703	-0.645703	2.93235
ENSG00000177551	ENSG00000177551	ENSG00000177551	NHLH2	4808	nescient helix-loop-helix 2 [Source:HGNC Symbol;Acc:HGNC:7818]	-1.34682	2.00432	-1.04623	0.307949	0.947736	-4.59488	-1.34682	-1.04623	0.307949	0.947736	-4.59488	4.11168	2.84871	-0.645703	-0.645703	2.6062	4.44775	-0.645703	5.27635	0.51072	5.31774	-0.645703	2.95457	4.09675
ENSG00000214204	ENSG00000214204	ENSG00000214204	HNRNPA1P43	NA	heterogeneous nuclear ribonucleoprotein A1 pseudogene 43 [Source:HGNC Symbol;Acc:HGNC:48772]	1.90864	-0.867098	1.49927	0.149668	0.947736	-4.59152	1.90864	1.49927	0.149668	0.947736	-4.59152	0.720881	-0.645703	-0.645703	-0.645703	2.05054	3.1637	-0.645703	-0.645703	-0.645703	-0.645703	-0.645703	-0.645703	0.994888
ENSG00000228127	ENSG00000228127	ENSG00000228127	LINC01649	NA	long intergenic non-protein coding RNA 1649 [Source:HGNC Symbol;Acc:HGNC:52436]	-1.32678	-0.105933	-1.10974	0.280289	0.947736	-4.59448	-1.32678	-1.10974	0.280289	0.947736	-4.59448	3.85928	-0.645703	-0.645703	-0.645703	-0.645703	2.14468	-0.645703	4.20149	0.51072	-0.645703	-0.645703	-0.645703	2.70164
ENSG00000163393	ENSG00000163393	ENSG00000163393	SLC22A15	55356	solute carrier family 22 member 15 [Source:HGNC Symbol;Acc:HGNC:20301]	-1.18325	1.65552	-1.03717	0.312046	0.947736	-4.59491	-1.18325	-1.03717	0.312046	0.947736	-4.59491	4.55262	5.15579	-0.645703	-0.645703	3.9478	4.35746	-0.645703	4.56046	-0.645703	2.57108	-0.645703	-0.645703	5.38207
ENSG00000287217	ENSG00000287217	ENSG00000287217	NA	NA	novel transcript	-1.25908	-0.591278	-1.15085	0.263379	0.947736	-4.5942	-1.25908	-1.15085	0.263379	0.947736	-4.5942	0.19369	-0.645703	-0.645703	-0.645703	-0.645703	2.82168	-0.645703	2.74485	-0.645703	-0.645703	-0.645703	-0.645703	3.33848
ENSG00000203865	ENSG00000203865	ENSG00000203865	ATP1A1-AS1	84852	ATP1A1 antisense RNA 1 [Source:HGNC Symbol;Acc:HGNC:28262]	-1.8513	2.78269	-1.0552	0.304349	0.947736	-4.59487	-1.8513	-1.0552	0.304349	0.947736	-4.59487	4.78817	2.52226	2.17245	-0.645703	-0.645703	5.96985	3.87691	5.7449	-0.645703	7.04036	-0.645703	4.12144	6.07035
ENSG00000116815	ENSG00000116815	ENSG00000116815	CD58	965	CD58 molecule [Source:HGNC Symbol;Acc:HGNC:1688]	-1.29219	-0.355535	-1.20315	0.242982	0.947736	-4.59388	-1.29219	-1.20315	0.242982	0.947736	-4.59388	1.97028	-0.645703	-0.645703	-0.645703	-0.645703	2.08161	-0.645703	3.44497	-0.645703	-0.645703	-0.645703	-0.645703	3.89273
ENSG00000177173	ENSG00000177173	ENSG00000177173	NAP1L4P1	NA	nucleosome assembly protein 1 like 4 pseudogene 1 [Source:HGNC Symbol;Acc:HGNC:39740]	-1.68737	-0.566185	-1.56237	0.133902	0.947736	-4.59128	-1.68737	-1.56237	0.133902	0.947736	-4.59128	1.18829	-0.645703	-0.645703	-0.645703	-0.645703	1.10587	-0.645703	4.00792	-0.645703	-0.645703	-0.645703	-0.645703	2.79839
ENSG00000231072	ENSG00000231072	ENSG00000231072	GAPDHP64	NA	glyceraldehyde-3-phosphate dehydrogenase pseudogene 64 [Source:HGNC Symbol;Acc:HGNC:4158]	-0.935751	-0.521963	-0.87498	0.391982	0.947736	-4.5958	-0.935751	-0.87498	0.391982	0.947736	-4.5958	2.65875	-0.645703	-0.645703	-0.645703	-0.645703	1.54044	-0.645703	3.28322	-0.645703	-0.645703	-0.645703	-0.645703	1.92521
ENSG00000223489	ENSG00000223489	ENSG00000223489	NEFHP1	NA	neurofilament heavy pseudogene 1 [Source:HGNC Symbol;Acc:HGNC:7738]	-1.98577	2.81677	-1.24844	0.226783	0.947736	-4.59356	-1.98577	-1.24844	0.226783	0.947736	-4.59356	4.90209	5.1994	3.65902	-0.645703	7.27779	2.08161	-0.645703	5.54526	-0.645703	4.61496	-0.645703	3.79168	4.34117
ENSG00000134247	ENSG00000134247	ENSG00000134247	PTGFRN	5738	prostaglandin F2 receptor inhibitor [Source:HGNC Symbol;Acc:HGNC:9601]	-2.4614	2.25459	-1.74174	0.0974496	0.947736	-4.58989	-2.4614	-1.74174	0.0974496	0.947736	-4.58989	4.44813	5.01645	3.06636	-0.645703	3.91094	6.15356	-0.645703	5.19339	-0.645703	-0.645703	-0.645703	2.85678	5.26844
ENSG00000134256	ENSG00000134256	ENSG00000134256	CD101	9398	CD101 molecule [Source:HGNC Symbol;Acc:HGNC:5949]	-1.05222	1.51847	-0.741643	0.467222	0.947736	-4.59637	-1.05222	-0.741643	0.467222	0.947736	-4.59637	4.03606	6.06635	-0.645703	-0.645703	-0.645703	3.41461	0.716259	3.91431	1.14427	5.3556	-0.645703	-0.645703	4.37293
ENSG00000236137	ENSG00000236137	ENSG00000236137	CD101-AS1	101929099	CD101 antisense RNA 1 [Source:HGNC Symbol;Acc:HGNC:55665]	-2.09207	-0.0266583	-1.56453	0.133652	0.947736	-4.59134	-2.09207	-1.56453	0.133652	0.947736	-4.59134	3.10184	5.81855	-0.645703	-0.645703	-0.645703	-0.645703	-0.645703	2.1819	-0.645703	-0.645703	-0.645703	-0.645703	5.27686
ENSG00000134253	ENSG00000134253	ENSG00000134253	TRIM45	80263	tripartite motif containing 45 [Source:HGNC Symbol;Acc:HGNC:19018]	-1.72941	1.27879	-1.27435	0.217422	0.947736	-4.59347	-1.72941	-1.27435	0.217422	0.947736	-4.59347	4.29897	7.04757	1.90077	-0.645703	-0.645703	1.33946	-0.645703	4.23506	-0.645703	1.71846	-0.645703	-0.645703	5.61243
ENSG00000134258	ENSG00000134258	ENSG00000134258	VTCN1	79679	V-set domain containing T cell activation inhibitor 1 [Source:HGNC Symbol;Acc:HGNC:28873]	-1.57686	0.499912	-1.43209	0.167577	0.947736	-4.59232	-1.57686	-1.43209	0.167577	0.947736	-4.59232	3.59892	3.43968	-0.645703	-0.645703	-0.645703	3.9441	-0.645703	3.94168	-0.645703	-0.645703	-0.645703	-0.645703	4.83878
ENSG00000183508	ENSG00000183508	ENSG00000183508	TENT5C	54855	terminal nucleotidyltransferase 5C [Source:HGNC Symbol;Acc:HGNC:24712]	-1.28114	1.60936	-1.11878	0.276505	0.947736	-4.5944	-1.28114	-1.11878	0.276505	0.947736	-4.5944	3.99099	2.42764	0.0371012	-0.645703	6.15172	4.54447	-0.645703	4.48806	-0.645703	2.28743	-0.645703	-0.645703	4.57764
ENSG00000196505	ENSG00000196505	ENSG00000196505	GDAP2	54834	ganglioside induced differentiation associated protein 2 [Source:HGNC Symbol;Acc:HGNC:18010]	-2.66536	3.23859	-1.57645	0.131151	0.947736	-4.59205	-2.66536	-1.57645	0.131151	0.947736	-4.59205	4.22305	2.6947	3.74479	-0.645703	6.30873	4.54447	-0.645703	5.40973	5.67006	2.43621	-0.645703	5.13698	5.36638
ENSG00000065183	ENSG00000065183	ENSG00000065183	WDR3	10885	WD repeat domain 3 [Source:HGNC Symbol;Acc:HGNC:12755]	-1.20262	2.58745	-0.733431	0.4721	0.947736	-4.59635	-1.20262	-0.733431	0.4721	0.947736	-4.59635	5.12182	5.08005	2.29123	-0.645703	5.64606	5.30749	-0.645703	4.53374	3.21421	3.95313	-0.645703	-0.645703	3.87065
ENSG00000155761	ENSG00000155761	ENSG00000155761	SPAG17	200162	sperm associated antigen 17 [Source:HGNC Symbol;Acc:HGNC:26620]	-2.53241	1.64094	-1.80941	0.0859699	0.947736	-4.5894	-2.53241	-1.80941	0.0859699	0.947736	-4.5894	4.29897	0.452653	0.498679	-0.645703	5.93017	5.00163	2.93835	4.47874	-0.645703	-0.645703	-0.645703	-0.645703	6.29009
ENSG00000287980	ENSG00000287980	ENSG00000287980	NA	105378930	novel transcript	-1.46432	0.107682	-1.3155	0.203238	0.947736	-4.59308	-1.46432	-1.3155	0.203238	0.947736	-4.59308	1.10614	-0.645703	-0.645703	-0.645703	0.0404733	1.22739	-0.645703	4.48806	-0.645703	2.57108	-0.645703	-0.645703	4.94826
ENSG00000229911	ENSG00000229911	ENSG00000229911	NA	NA	high density lipoprotein binding protein (vigilin) (HDLBP) pseudogene	-1.7933	-0.87382	-1.59025	0.127477	0.947736	-4.59058	-1.7933	-1.59025	0.127477	0.947736	-4.59058	0.344613	2.6947	-0.645703	-0.645703	-0.645703	-0.645703	-0.645703	0.84337	-0.645703	-0.645703	-0.645703	-0.645703	2.79839
ENSG00000092607	ENSG00000092607	ENSG00000092607	TBX15	6913	T-box transcription factor 15 [Source:HGNC Symbol;Acc:HGNC:11594]	-1.08561	1.29483	-1.0418	0.309945	0.947736	-4.59488	-1.08561	-1.0418	0.309945	0.947736	-4.59488	4.55262	3.89355	-0.645703	1.66261	3.37447	3.30844	-0.645703	4.60394	-0.645703	0.225912	-0.645703	-0.645703	4.1343
ENSG00000116874	ENSG00000116874	ENSG00000116874	WARS2	10352	tryptophanyl tRNA synthetase 2, mitochondrial [Source:HGNC Symbol;Acc:HGNC:12730]	-1.98813	0.789978	-1.07178	0.297021	0.947736	-4.59475	-1.98813	-1.07178	0.297021	0.947736	-4.59475	2.5696	-0.645703	-0.645703	-0.645703	-0.645703	3.65018	-0.645703	4.13191	5.60168	-0.645703	-0.645703	2.63873	4.2066
ENSG00000224238	ENSG00000224238	ENSG00000224238	WARS2-IT1	NA	WARS2 intronic transcript 1 [Source:HGNC Symbol;Acc:HGNC:41393]	-2.53798	0.358662	-2.34396	0.0295315	0.947736	-4.58491	-2.53798	-2.34396	0.0295315	0.947736	-4.58491	1.82378	5.15579	-0.645703	-0.645703	1.13505	0.664366	-0.645703	3.90043	-0.645703	-0.645703	-0.645703	-0.645703	3.93591
ENSG00000231365	ENSG00000231365	ENSG00000231365	WARS2-AS1	101929147	WARS2 antisense RNA 1 [Source:HGNC Symbol;Acc:HGNC:40612]	-2.77108	3.54793	-1.82156	0.084039	0.947736	-4.58951	-2.77108	-1.82156	0.084039	0.947736	-4.58951	4.6059	3.53354	5.49599	-0.645703	7.24485	6.55281	4.44079	5.49534	-0.645703	-0.645703	1.90063	4.70277	6.35515
ENSG00000232650	ENSG00000232650	ENSG00000232650	LINC01780	105378934	long intergenic non-protein coding RNA 1780 [Source:HGNC Symbol;Acc:HGNC:52570]	0.912734	0.00335601	0.726973	0.475675	0.947736	-4.59632	0.912734	0.726973	0.475675	0.947736	-4.59632	0.481233	-0.645703	-0.645703	-0.645703	-0.645703	3.81434	-0.645703	1.69513	0.51072	4.44973	0.498584	-0.645703	1.41673
ENSG00000116882	ENSG00000116882	ENSG00000116882	HAO2	51179	hydroxyacid oxidase 2 [Source:HGNC Symbol;Acc:HGNC:4810]	-1.25512	0.836931	-0.676423	0.506788	0.947736	-4.59657	-1.25512	-0.676423	0.506788	0.947736	-4.59657	2.68728	-0.645703	-0.645703	-0.645703	-0.645703	3.58345	4.62812	1.98549	-0.645703	1.46494	-0.645703	4.31798	3.51968
ENSG00000230921	ENSG00000230921	ENSG00000230921	HAO2-IT1	100874270	HAO2 intronic transcript 1 [Source:HGNC Symbol;Acc:HGNC:41342]	-1.33932	-0.571641	-1.15077	0.263412	0.947736	-4.59416	-1.33932	-1.15077	0.263412	0.947736	-4.59416	-0.385889	1.49943	-0.645703	-0.645703	-0.645703	2.89688	-0.645703	1.56037	-0.645703	-0.645703	-0.645703	-0.645703	2.79839
ENSG00000203859	ENSG00000203859	ENSG00000203859	HSD3B2	3284	hydroxy-delta-5-steroid dehydrogenase, 3 beta- and steroid delta-isomerase 2 [Source:HGNC Symbol;Acc:HGNC:5218]	-1.109	1.76548	-0.737313	0.46979	0.947736	-4.59643	-1.109	-0.737313	0.46979	0.947736	-4.59643	4.44813	4.70969	3.97518	-0.645703	1.13505	2.70099	-0.645703	3.38642	-0.645703	2.43621	-0.645703	3.13227	2.36504
ENSG00000235595	ENSG00000235595	ENSG00000235595	GAPDHP23	NA	glyceraldehyde 3 phosphate dehydrogenase pseudogene 23 [Source:HGNC Symbol;Acc:HGNC:37775]	-1.00512	-0.617728	-0.930819	0.363058	0.947736	-4.59554	-1.00512	-0.930819	0.363058	0.947736	-4.59554	-0.165802	-0.645703	-0.645703	-0.645703	1.13505	2.2051	-0.645703	1.05866	-0.645703	-0.645703	-0.645703	-0.645703	3.37031
ENSG00000203857	ENSG00000203857	ENSG00000203857	HSD3B1	3283	hydroxy-delta-5-steroid dehydrogenase, 3 beta- and steroid delta-isomerase 1 [Source:HGNC Symbol;Acc:HGNC:5217]	-2.00318	-0.0316026	-1.55745	0.135062	0.947736	-4.5914	-2.00318	-1.55745	0.135062	0.947736	-4.5914	2.01599	-0.645703	-0.645703	-0.645703	-0.645703	2.6584	1.86805	3.84353	-0.645703	-0.645703	-0.645703	-0.645703	4.17091
ENSG00000226443	ENSG00000226443	ENSG00000226443	GAPDHP32	NA	glyceraldehyde 3 phosphate dehydrogenase pseudogene 32 [Source:HGNC Symbol;Acc:HGNC:37784]	1.15986	-0.874385	0.967556	0.344833	0.947736	-4.59532	1.15986	0.967556	0.344833	0.947736	-4.59532	2.94528	-0.645703	-0.645703	-0.645703	-0.645703	3.99633	-0.645703	0.955029	-0.645703	-0.645703	-0.645703	-0.645703	-0.645703
ENSG00000249798	ENSG00000249798	ENSG00000249798	HSD3BP3	NA	hydroxy-delta-5-steroid dehydrogenase, 3 beta, pseudogene 3 [Source:HGNC Symbol;Acc:HGNC:5221]	-1.1235	-0.784045	-0.943598	0.356646	0.947736	-4.59545	-1.1235	-0.943598	0.356646	0.947736	-4.59545	1.60197	-0.645703	-0.645703	-0.645703	-0.645703	-0.645703	-0.645703	1.87625	-0.645703	0.225912	-0.645703	-0.645703	4.18886
ENSG00000240244	ENSG00000240244	ENSG00000240244	GAPDHP33	NA	glyceraldehyde 3 phosphate dehydrogenase pseudogene 33 [Source:HGNC Symbol;Acc:HGNC:37785]	-2.00794	-0.137638	-1.2367	0.231017	0.947736	-4.5935	-2.00794	-1.2367	0.231017	0.947736	-4.5935	-0.645703	-0.645703	0.0371012	-0.645703	-0.645703	1.33946	-0.645703	1.33122	-0.645703	-0.645703	-0.645703	7.48765	4.68277
ENSG00000143067	ENSG00000143067	ENSG00000143067	ZNF697	90874	zinc finger protein 697 [Source:HGNC Symbol;Acc:HGNC:32034]	-1.53291	4.88823	-1.12056	0.275765	0.947736	-4.59457	-1.53291	-1.12056	0.275765	0.947736	-4.59457	5.64981	5.51917	7.29757	-0.645703	5.69024	3.19383	6.4914	4.95902	3.54068	6.27683	4.87106	5.47028	5.49464
ENSG00000092621	ENSG00000092621	ENSG00000092621	PHGDH	26227	phosphoglycerate dehydrogenase [Source:HGNC Symbol;Acc:HGNC:8923]	-1.50395	2.31331	-1.17911	0.252207	0.947736	-4.59404	-1.50395	-1.17911	0.252207	0.947736	-4.59404	5.56394	0.793473	1.36375	-0.645703	4.27233	6.64567	-0.645703	6.34348	-0.645703	2.6944	-0.645703	2.38176	5.38986
ENSG00000134193	ENSG00000134193	ENSG00000134193	REG4	83998	regenerating family member 4 [Source:HGNC Symbol;Acc:HGNC:22977]	-0.765453	0.345102	-0.69763	0.493448	0.947736	-4.5967	-0.765453	-0.69763	0.493448	0.947736	-4.5967	4.38856	-0.645703	-0.645703	-0.645703	0.853589	5.50668	-0.645703	3.84353	-0.645703	-0.645703	-0.645703	-0.645703	3.57536
ENSG00000287979	ENSG00000287979	ENSG00000287979	NA	NA	novel transcript	-1.08119	-0.732676	-0.877159	0.390825	0.947736	-4.59584	-1.08119	-0.877159	0.390825	0.947736	-4.59584	0.344613	0.452653	-0.645703	-0.645703	-0.645703	-0.645703	-0.645703	2.3949	0.51072	-0.645703	1.90063	-0.645703	0.994888
ENSG00000226067	ENSG00000226067	ENSG00000226067	LINC00623	NA	long intergenic non-protein coding RNA 623 [Source:HGNC Symbol;Acc:HGNC:44252]	-1.38899	1.13386	-0.975537	0.341348	0.947736	-4.59526	-1.38899	-0.975537	0.341348	0.947736	-4.59526	2.22503	3.99603	-0.645703	-0.645703	6.19068	0.0249685	-0.645703	3.90043	-0.645703	5.49785	-0.645703	-0.645703	3.1312
ENSG00000233029	ENSG00000233029	ENSG00000233029	NA	NA	novel transcript	-0.895652	-0.292636	-0.812969	0.425817	0.947736	-4.59612	-0.895652	-0.812969	0.425817	0.947736	-4.59612	2.22503	-0.645703	-0.645703	-0.645703	-0.645703	4.37071	-0.645703	3.7382	-0.645703	-0.645703	-0.645703	-0.645703	1.83685
ENSG00000188610	ENSG00000188610	ENSG00000188610	FAM72B	653820	family with sequence similarity 72 member B [Source:HGNC Symbol;Acc:HGNC:24805]	-0.955369	0.362663	-0.67551	0.507355	0.947736	-4.59672	-0.955369	-0.67551	0.507355	0.947736	-4.59672	1.54075	8.13111	-0.645703	-0.645703	0.0404733	3.71395	-0.645703	0.84337	-0.645703	-0.645703	-0.645703	0.198167	1.53377
ENSG00000171943	ENSG00000171943	ENSG00000171943	SRGAP2C	653464	SLIT-ROBO Rho GTPase activating protein 2C [Source:HGNC Symbol;Acc:HGNC:30584]	-1.82749	1.23265	-1.4152	0.172408	0.947736	-4.59249	-1.82749	-1.4152	0.172408	0.947736	-4.59249	3.78202	2.21746	2.85119	-0.645703	3.13977	5.42011	-0.645703	4.27864	-0.645703	-0.645703	-0.645703	-0.645703	3.1312
ENSG00000227082	ENSG00000227082	ENSG00000227082	LINC02798	107985194	long intergenic non-protein coding RNA 2798 [Source:HGNC Symbol;Acc:HGNC:54323]	-1.1409	0.00120156	-0.883318	0.38757	0.947736	-4.59575	-1.1409	-0.883318	0.38757	0.947736	-4.59575	2.53862	0.00556969	-0.645703	-0.645703	5.36188	2.2631	-0.645703	3.34602	-0.645703	-0.645703	-0.645703	0.198167	-0.645703
ENSG00000272583	ENSG00000272583	ENSG00000272583	NA	NA	novel transcript	-1.89794	-0.829998	-1.49683	0.150314	0.947736	-4.59149	-1.89794	-1.49683	0.150314	0.947736	-4.59149	-0.645703	-0.645703	-0.645703	-0.645703	-0.645703	2.2051	-0.645703	2.22709	-0.645703	-0.645703	-0.645703	-0.645703	4.61796
ENSG00000291141	ENSG00000291141	ENSG00000291141	EMBP1	647121	embigin pseudogene 1 [Source:HGNC Symbol;Acc:HGNC:38661]	-0.900277	0.850161	-0.810696	0.427092	0.947736	-4.59614	-0.900277	-0.810696	0.427092	0.947736	-4.59614	2.84754	2.98785	-0.645703	-0.645703	3.26189	4.4602	-0.645703	3.70664	-0.645703	1.93402	-0.645703	-0.645703	1.41673
ENSG00000179571	ENSG00000179571	ENSG00000179571	NBPF17P	NA	NBPF member 17, pseudogene [Source:HGNC Symbol;Acc:HGNC:31997]	-1.45972	0.420694	-1.4283	0.16865	0.947736	-4.59234	-1.45972	-1.4283	0.16865	0.947736	-4.59234	3.83398	0.793473	-0.645703	-0.645703	1.13505	3.0028	-0.645703	3.65797	-0.645703	-0.645703	-0.645703	-0.645703	4.70789
ENSG00000226028	ENSG00000226028	ENSG00000226028	PFN1P12	NA	profilin 1 pseudogene 12 [Source:HGNC Symbol;Acc:HGNC:42995]	-1.2357	-0.897627	-1.02316	0.318462	0.947736	-4.59499	-1.2357	-1.02316	0.318462	0.947736	-4.59499	2.14501	-0.645703	-0.645703	-0.645703	-0.645703	-0.645703	-0.645703	1.56037	-0.645703	-0.645703	-0.645703	-0.645703	4.03851
ENSG00000206737	ENSG00000206737	ENSG00000206737	RNVU1-18	26863//124904613//124905321//124905573//124905809	RNA, variant U1 small nuclear 18 [Source:HGNC Symbol;Acc:HGNC:37496]	1.31519	0.542197	1.12499	0.273928	0.947736	-4.59439	1.31519	1.12499	0.273928	0.947736	-4.59439	1.01904	2.42764	1.56579	-0.645703	1.37046	-0.645703	4.44079	-0.645703	2.79157	0.765408	2.40083	2.95457	-0.645703
ENSG00000232721	ENSG00000232721	ENSG00000232721	NA	NA	novel transcript	-1.16995	-0.234032	-1.06831	0.29812	0.947736	-4.59473	-1.16995	-1.06831	0.29812	0.947736	-4.59473	2.33731	-0.645703	0.0371012	-0.645703	-0.645703	2.6584	-0.645703	3.57301	-0.645703	-0.645703	-0.645703	-0.645703	2.75083
ENSG00000223779	ENSG00000223779	ENSG00000223779	NA	NA	novel pseudogene, similar to phosphodiesterase 4D interacting protein PDE4DIP	-0.754554	0.33064	-0.711398	0.485061	0.947736	-4.59661	-0.754554	-0.711398	0.485061	0.947736	-4.59661	3.22371	-0.645703	-0.645703	-0.645703	2.6956	3.88992	-0.645703	3.21756	-0.645703	0.225912	-0.645703	-0.645703	3.20365
ENSG00000290735	ENSG00000290735	ENSG00000290735	NA	NA	novel transcript	0.758676	-0.492666	0.65328	0.521023	0.947736	-4.59677	0.758676	0.65328	0.521023	0.947736	-4.59677	1.18829	-0.645703	-0.645703	-0.645703	-0.645703	1.79753	-0.645703	2.1819	-0.645703	4.41429	-0.645703	-0.645703	-0.209553
ENSG00000266338	ENSG00000266338	ENSG00000266338	NBPF15	284565	NBPF member 15 [Source:HGNC Symbol;Acc:HGNC:28791]	-2.33774	3.2538	-1.59091	0.127855	0.947736	-4.59137	-2.33774	-1.59091	0.127855	0.947736	-4.59137	4.45644	6.28453	2.59821	-0.645703	2.6956	3.25227	4.8947	5.19339	-0.645703	1.93402	2.1723	5.98026	5.48013
ENSG00000290121	ENSG00000290121	ENSG00000290121	NA	NA	novel transcript	-1.65758	-0.911978	-1.41692	0.171911	0.947736	-4.5923	-1.65758	-1.41692	0.171911	0.947736	-4.5923	1.6607	-0.645703	-0.645703	-0.645703	-0.645703	-0.645703	-0.645703	2.64848	-0.645703	-0.645703	-0.645703	-0.645703	3.20365
ENSG00000278099	ENSG00000278099	ENSG00000278099	RNVU1-2A	6063	RNA, variant U1 small nuclear 2A [Source:HGNC Symbol;Acc:HGNC:54430]	-0.875584	-0.655603	-0.619799	0.54263	0.947736	-4.59721	-0.875584	-0.619799	0.54263	0.947736	-4.59721	-0.645703	0.00556969	-0.645703	-0.645703	1.13505	-0.645703	-0.645703	-0.645703	3.33144	-0.645703	-0.645703	3.73776	3.1312
ENSG00000277918	ENSG00000277918	ENSG00000277918	RNVU1-28	124904616	RNA, variant U1 small nuclear 28 [Source:HGNC Symbol;Acc:HGNC:54432]	0.91178	1.44539	0.671661	0.509703	0.947736	-4.59673	0.91178	0.671661	0.509703	0.947736	-4.59673	0.19369	2.09965	2.59821	-0.645703	2.40883	-0.645703	8.05869	-0.645703	3.33144	0.225912	7.44241	3.89383	-0.209553
ENSG00000162825	ENSG00000162825	ENSG00000162825	NBPF20	100288142	NBPF member 20 [Source:HGNC Symbol;Acc:HGNC:32000]	-2.01614	1.86725	-1.31062	0.205348	0.947736	-4.59319	-2.01614	-1.31062	0.205348	0.947736	-4.59319	4.34446	3.53354	3.47049	-0.645703	0.853589	3.5135	-0.645703	4.04625	-0.645703	0.225912	-0.645703	4.81118	5.13585
ENSG00000286620	ENSG00000286620	ENSG00000286620	NA	NA	TEC	3.1502	-0.481	2.24607	0.0365476	0.947736	-4.58596	3.1502	2.24607	0.0365476	0.947736	-4.58596	2.06029	3.11475	-0.645703	-0.645703	-0.645703	3.73459	-0.645703	-0.645703	-0.645703	3.27126	-0.645703	-0.645703	-0.645703
ENSG00000270722	ENSG00000270722	ENSG00000270722	RNVU1-31	124904619	RNA, variant U1 small nuclear 31 [Source:HGNC Symbol;Acc:HGNC:54448]	-2.325	0.41406	-2.12377	0.046368	0.947736	-4.58601	-2.325	-2.12377	0.046368	0.947736	-4.58601	-0.385889	1.06897	0.498679	-0.645703	3.20212	-0.645703	2.21851	1.24596	1.91896	-0.645703	2.1723	2.06887	1.41673
ENSG00000287374	ENSG00000287374	ENSG00000287374	NA	NA	novel transcript	-1.45657	-0.529045	-1.07678	0.294735	0.947736	-4.59468	-1.45657	-1.07678	0.294735	0.947736	-4.59468	3.42348	-0.645703	2.40098	-0.645703	-0.645703	-0.645703	-0.645703	2.35474	-0.645703	-0.645703	-0.645703	-0.645703	2.00847
ENSG00000291005	ENSG00000291005	ENSG00000291005	NA	101929780	NBPF member 25, pseudogene [Source:NCBI gene (formerly Entrezgene);Acc:101929780]	-1.50271	-0.0233064	-1.28882	0.212183	0.947736	-4.5933	-1.50271	-1.28882	0.212183	0.947736	-4.5933	1.01904	3.62166	-0.645703	-0.645703	-0.645703	2.2631	-0.645703	1.87625	-0.645703	-0.645703	-0.645703	-0.645703	4.89456
ENSG00000174827	ENSG00000174827	ENSG00000174827	PDZK1	5174	PDZ domain containing 1 [Source:HGNC Symbol;Acc:HGNC:8821]	-0.912963	0.396644	-0.897413	0.380185	0.947736	-4.59569	-0.912963	-0.897413	0.380185	0.947736	-4.59569	3.24306	1.67446	-0.645703	-0.645703	0.0404733	2.37253	-0.645703	3.82894	-0.645703	1.71846	-0.645703	-0.645703	2.65071
ENSG00000117281	ENSG00000117281	ENSG00000117281	CD160	11126	CD160 molecule [Source:HGNC Symbol;Acc:HGNC:17013]	-1.39627	0.394825	-1.0056	0.327032	0.947736	-4.5951	-1.39627	-1.0056	0.327032	0.947736	-4.5951	1.82378	-0.645703	-0.645703	-0.645703	-0.645703	4.35746	2.50026	4.13191	-0.645703	1.71846	-0.645703	-0.645703	3.75486
ENSG00000186364	ENSG00000186364	ENSG00000186364	NUDT17	200035	nudix hydrolase 17 [Source:HGNC Symbol;Acc:HGNC:26618]	-1.38149	0.900306	-1.01569	0.322167	0.947736	-4.59504	-1.38149	-1.01569	0.322167	0.947736	-4.59504	3.03681	3.57827	3.61415	-0.645703	3.71103	2.96835	-0.645703	2.13524	-0.645703	-0.645703	-0.645703	-0.645703	1.74273
ENSG00000198483	ENSG00000198483	ENSG00000198483	ANKRD35	148741	ankyrin repeat domain 35 [Source:HGNC Symbol;Acc:HGNC:26323]	-1.51401	2.63064	-1.00543	0.327116	0.947736	-4.5951	-1.51401	-1.00543	0.327116	0.947736	-4.5951	5.40125	4.3457	1.90077	-0.645703	3.00635	4.97585	-0.645703	4.9657	1.14427	2.6944	-0.645703	5.56622	3.91448
ENSG00000131779	ENSG00000131779	ENSG00000131779	PEX11B	8799	peroxisomal biogenesis factor 11 beta [Source:HGNC Symbol;Acc:HGNC:8853]	-1.64455	0.339635	-0.963305	0.347294	0.947736	-4.59533	-1.64455	-0.963305	0.347294	0.947736	-4.59533	3.37168	-0.645703	-0.645703	-0.645703	-0.645703	-0.645703	3.11588	4.27864	-0.645703	5.02056	-0.645703	-0.645703	4.76886
ENSG00000293505	ENSG00000293505	ENSG00000293505	GNRHR2	114814	gonadotropin releasing hormone receptor 2 (pseudogene) [Source:HGNC Symbol;Acc:HGNC:16341]	1.05885	0.173367	0.785082	0.441648	0.947736	-4.59616	1.05885	0.785082	0.441648	0.947736	-4.59616	2.01599	0.452653	-0.645703	-0.645703	-0.645703	0.0249685	-0.645703	0.444763	0.51072	6.08729	0.498584	-0.645703	3.89273
ENSG00000265241	ENSG00000265241	ENSG00000265241	RBM8A	9939	RNA binding motif protein 8A [Source:HGNC Symbol;Acc:HGNC:9905]	1.97283	1.59577	1.24175	0.229188	0.947736	-4.5939	1.97283	1.24175	0.229188	0.947736	-4.5939	3.31795	1.49943	2.04299	9.7199	-0.645703	3.30844	-0.645703	2.86409	-0.645703	5.15548	-0.645703	-0.645703	1.83685
ENSG00000234222	ENSG00000234222	ENSG00000234222	LIX1L-AS1	105371260	LIX1L antisense RNA 1 [Source:HGNC Symbol;Acc:HGNC:41210]	-2.82951	1.14554	-1.55295	0.136658	0.947736	-4.59155	-2.82951	-1.55295	0.136658	0.947736	-4.59155	4.43977	4.82555	-0.645703	-0.645703	3.26189	0.0249685	-0.645703	4.34164	4.93032	-0.645703	-0.645703	-0.645703	3.70581
ENSG00000271601	ENSG00000271601	ENSG00000271601	LIX1L	128077	limb and CNS expressed 1 like [Source:HGNC Symbol;Acc:HGNC:28715]	-1.18077	1.12973	-1.08383	0.291345	0.947736	-4.59465	-1.18077	-1.08383	0.291345	0.947736	-4.59465	3.40642	1.06897	0.498679	-0.645703	0.0404733	3.79482	0.716259	3.46397	0.51072	2.28743	-0.645703	0.198167	3.82544
ENSG00000272031	ENSG00000272031	ENSG00000272031	ANKRD34A	284615	ankyrin repeat domain 34A [Source:HGNC Symbol;Acc:HGNC:27639]	-1.87574	1.2194	-1.0627	0.301018	0.947736	-4.59478	-1.87574	-1.0627	0.301018	0.947736	-4.59478	3.50588	4.5616	5.22465	-0.645703	-0.645703	-0.271741	-0.645703	5.06238	-0.645703	4.89761	-0.645703	-0.645703	3.37031
ENSG00000121851	ENSG00000121851	ENSG00000121851	POLR3GL	84265	RNA polymerase III subunit GL [Source:HGNC Symbol;Acc:HGNC:28466]	-1.21777	1.73084	-0.753469	0.46025	0.947736	-4.59629	-1.21777	-0.753469	0.46025	0.947736	-4.59629	1.97028	4.21014	1.12873	-0.645703	4.91761	-0.645703	-0.645703	1.81837	2.94662	6.9931	-0.645703	3.29046	2.75083
ENSG00000168509	ENSG00000168509	ENSG00000168509	HJV	148738	hemojuvelin BMP co-receptor [Source:HGNC Symbol;Acc:HGNC:4887]	-1.59481	1.35904	-1.28489	0.213526	0.947736	-4.59338	-1.59481	-1.28489	0.213526	0.947736	-4.59338	3.67212	5.44864	-0.645703	-0.645703	2.85933	3.06933	-0.645703	3.28322	-0.645703	0.225912	-0.645703	2.51596	4.38856
ENSG00000233396	ENSG00000233396	ENSG00000233396	LINC01719	NA	long intergenic non-protein coding RNA 1719 [Source:HGNC Symbol;Acc:HGNC:52506]	-0.835721	0.418362	-0.678784	0.505062	0.947736	-4.59674	-0.835721	-0.678784	0.505062	0.947736	-4.59674	3.48977	-0.645703	-0.645703	-0.645703	2.51088	4.6569	0.716259	2.03715	-0.645703	-0.645703	-0.645703	-0.645703	4.7203
ENSG00000271425	ENSG00000271425	ENSG00000271425	NBPF10	100132406	NBPF member 10 [Source:HGNC Symbol;Acc:HGNC:31992]	-1.18727	0.102498	-0.879438	0.389871	0.947736	-4.59578	-1.18727	-0.879438	0.389871	0.947736	-4.59578	3.18422	-0.645703	-0.645703	-0.645703	-0.645703	2.2631	-0.645703	3.32539	-0.645703	-0.645703	-0.645703	4.0787	2.48618
ENSG00000264343	ENSG00000264343	ENSG00000264343	NOTCH2NLA	388677	notch 2 N-terminal like A [Source:HGNC Symbol;Acc:HGNC:31862]	-1.34736	0.0655371	-0.945219	0.356216	0.947736	-4.59543	-1.34736	-0.945219	0.356216	0.947736	-4.59543	0.827262	-0.645703	-0.645703	-0.645703	2.05054	-0.645703	0.716259	3.44497	1.91896	1.15716	1.90063	-0.645703	1.41673
ENSG00000273768	ENSG00000273768	ENSG00000273768	RNVU1-29	124904613//124905321//124905573//124905809	RNA, variant U1 small nuclear 29 [Source:HGNC Symbol;Acc:HGNC:54433]	-3.14717	1.57239	-1.90402	0.0719055	0.947736	-4.58845	-3.14717	-1.90402	0.0719055	0.947736	-4.58845	-0.645703	3.53354	1.36375	-0.645703	1.90817	-0.645703	5.27728	2.8057	5.52991	-0.645703	7.67319	1.11327	2.30043
ENSG00000289321	ENSG00000289321	ENSG00000289321	NA	NA	novel transcript	-3.16515	0.482316	-2.21414	0.0390272	0.947736	-4.58554	-3.16515	-2.21414	0.0390272	0.947736	-4.58554	0.344613	4.12224	3.56783	-0.645703	-0.645703	-0.645703	4.68552	1.24596	0.51072	0.225912	-0.645703	-0.645703	3.60241
ENSG00000268043	ENSG00000268043	ENSG00000268043	NBPF12	149013	NBPF member 12 [Source:HGNC Symbol;Acc:HGNC:24297]	-0.908346	4.1458	-0.622862	0.540548	0.947736	-4.59663	-0.908346	-0.622862	0.540548	0.947736	-4.59663	5.10605	5.64015	5.79635	-0.645703	5.90227	3.92627	2.50026	5.62761	0.51072	7.21016	5.17899	3.21353	4.49344
ENSG00000227242	ENSG00000227242	ENSG00000227242	NA	NA	phosphodiesterase 4D interacting protein (PDE4DIP) pseudogene	-1.33404	0.36947	-1.13846	0.268397	0.947736	-4.59432	-1.33404	-1.13846	0.268397	0.947736	-4.59432	3.29959	1.67446	1.56579	-0.645703	-0.645703	3.10148	-0.645703	3.19499	-0.645703	-0.645703	-0.645703	-0.645703	3.40144
ENSG00000225603	ENSG00000225603	ENSG00000225603	NA	NA	insulin-like growth factor 2 mRNA binding protein 2 (IGF2BP2) pseudogene	-1.11825	0.0635155	-1.00627	0.326316	0.947736	-4.59509	-1.11825	-1.00627	0.326316	0.947736	-4.59509	3.22371	-0.645703	-0.645703	-0.645703	-0.645703	5.14733	-0.645703	4.34164	-0.645703	-0.645703	-0.645703	-0.645703	3.77877
ENSG00000226015	ENSG00000226015	ENSG00000226015	CCT8P1	NA	chaperonin containing TCP1 subunit 8 pseudogene 1 [Source:HGNC Symbol;Acc:HGNC:35144]	1.33691	0.176951	0.920789	0.368513	0.947736	-4.59557	1.33691	0.920789	0.368513	0.947736	-4.59557	3.2041	4.15214	-0.645703	-0.645703	-0.645703	1.79753	-0.645703	1.69513	-0.645703	6.3443	-0.645703	-0.645703	-0.645703
ENSG00000278811	ENSG00000278811	ENSG00000278811	LINC00624	100289211	long intergenic non-protein coding RNA 624 [Source:HGNC Symbol;Acc:HGNC:44254]	-1.08502	0.640967	-1.01557	0.321973	0.947736	-4.59504	-1.08502	-1.01557	0.321973	0.947736	-4.59504	4.03606	2.61105	-0.645703	-0.645703	-0.645703	4.94959	-0.645703	4.20149	-0.645703	0.225912	-0.645703	-0.645703	4.22413
ENSG00000213226	ENSG00000213226	ENSG00000213226	NA	NA	prostaglandin reductase 1 (PTGR1) pseudogene	0.747458	0.0418759	0.657377	0.51844	0.947736	-4.59673	0.747458	0.657377	0.51844	0.947736	-4.59673	3.90858	-0.645703	-0.645703	-0.645703	-0.645703	4.06315	-0.645703	1.9319	-0.645703	2.28743	-0.645703	-0.645703	2.48618
ENSG00000162836	ENSG00000162836	ENSG00000162836	ACP6	51205	acid phosphatase 6, lysophosphatidic [Source:HGNC Symbol;Acc:HGNC:29609]	-1.83981	3.11314	-1.35724	0.18984	0.947736	-4.59334	-1.83981	-1.35724	0.18984	0.947736	-4.59334	5.00201	3.05269	4.20439	-0.645703	0.853589	5.0353	2.21851	5.8819	3.08661	5.17679	0.498584	2.75187	4.46424
ENSG00000234190	ENSG00000234190	ENSG00000234190	NA	NA	novel transcript	1.54239	1.15775	0.738094	0.469326	0.947736	-4.59616	1.54239	0.738094	0.469326	0.947736	-4.59616	2.01599	-0.645703	5.61464	9.46011	-0.645703	4.63511	-0.645703	3.00048	-0.645703	-0.645703	-0.645703	-0.645703	3.20365
ENSG00000290705	ENSG00000290705	ENSG00000290705	NA	NA	novel transcript	-1.29981	-0.324111	-0.806654	0.429682	0.947736	-4.59613	-1.29981	-0.806654	0.429682	0.947736	-4.59613	1.266	-0.645703	-0.645703	-0.645703	-0.645703	3.81434	3.77481	2.8057	-0.645703	-0.645703	-0.645703	-0.645703	0.124897
ENSG00000274372	ENSG00000274372	ENSG00000274372	NA	NA	novel transcript	-2.17859	0.414595	-1.48871	0.152703	0.947736	-4.59192	-2.17859	-1.48871	0.152703	0.947736	-4.59192	3.40642	3.05269	-0.645703	-0.645703	6.97263	-0.645703	-0.645703	1.81837	1.14427	-0.645703	-0.645703	-0.645703	2.42688
ENSG00000206585	ENSG00000206585	ENSG00000206585	RNVU1-7	26864	RNA, variant U1 small nuclear 7 [Source:HGNC Symbol;Acc:HGNC:37500]	1.41141	0.351439	1.27165	0.218101	0.947736	-4.59341	1.41141	1.27165	0.218101	0.947736	-4.59341	0.926334	1.30019	2.17245	-0.645703	1.13505	-0.645703	2.50026	-0.645703	1.14427	0.765408	3.0662	2.95457	-0.209553
ENSG00000229828	ENSG00000229828	ENSG00000229828	PDE4DIPP1	NA	PDE4DIP pseudogene 1 [Source:HGNC Symbol;Acc:HGNC:50867]	-1.16375	-1.02027	-0.954412	0.35128	0.947736	-4.59541	-1.16375	-0.954412	0.35128	0.947736	-4.59541	-0.645703	-0.645703	-0.645703	-0.645703	-0.645703	2.78256	-0.645703	1.15535	-0.645703	-0.645703	-0.645703	-0.645703	2.88907
ENSG00000263956	ENSG00000263956	ENSG00000263956	NBPF11	200030	NBPF member 11 [Source:HGNC Symbol;Acc:HGNC:31993]	-1.94641	1.53469	-1.32319	0.201214	0.947736	-4.59312	-1.94641	-1.32319	0.201214	0.947736	-4.59312	4.77494	3.28634	0.498679	-0.645703	0.0404733	5.78427	4.06168	4.45044	-0.645703	-0.645703	0.498584	-0.645703	4.30868
ENSG00000224335	ENSG00000224335	ENSG00000224335	NA	NA	neuroblastoma breakpoint family, member 4 (NBPF4) pseudogene	-1.04284	-0.331652	-0.922441	0.367304	0.947736	-4.59556	-1.04284	-0.922441	0.367304	0.947736	-4.59556	1.77144	4.80687	-0.645703	-0.645703	-0.645703	0.827014	-0.645703	1.48795	-0.645703	-0.645703	-0.645703	-0.645703	1.28935
ENSG00000228626	ENSG00000228626	ENSG00000228626	NA	NA	novel pseudogene	0.8916	-0.781236	0.708038	0.4871	0.947736	-4.5966	0.8916	0.708038	0.4871	0.947736	-4.5966	3.47348	-0.645703	-0.645703	-0.645703	-0.645703	-0.645703	-0.645703	0.444763	-0.645703	-0.645703	3.0662	-0.645703	1.53377
ENSG00000291232	ENSG00000291232	ENSG00000291232	NA	NA	novel transcript	-1.79444	1.12558	-1.55252	0.136234	0.947736	-4.59148	-1.79444	-1.55252	0.136234	0.947736	-4.59148	3.26215	-0.645703	0.847827	-0.645703	3.62261	2.96835	0.716259	3.81421	0.51072	-0.645703	0.498584	2.63873	2.42688
ENSG00000274210	ENSG00000274210	ENSG00000274210	RNVU1-27	124904621	RNA, variant U1 small nuclear 27 [Source:HGNC Symbol;Acc:HGNC:54431]	1.10463	-1.07865	0.819471	0.422509	0.947736	-4.59622	1.10463	0.819471	0.422509	0.947736	-4.59622	1.01904	-0.645703	0.0371012	-0.645703	-0.645703	-0.645703	1.86805	-0.645703	-0.645703	-0.645703	1.1286	-0.645703	1.64203
ENSG00000178104	ENSG00000178104	ENSG00000178104	PDE4DIP	9659//124904395	phosphodiesterase 4D interacting protein [Source:HGNC Symbol;Acc:HGNC:15580]	-1.02288	5.35009	-0.826675	0.418185	0.947736	-4.59581	-1.02288	-0.826675	0.418185	0.947736	-4.59581	6.63877	5.98562	6.41555	0.927926	5.94847	6.24992	5.03381	6.61188	4.81427	5.74612	4.75184	4.2033	6.36703
ENSG00000274265	ENSG00000274265	ENSG00000274265	NA	NA	novel transcript	-1.71132	0.199432	-1.601	0.125069	0.947736	-4.59107	-1.71132	-1.601	0.125069	0.947736	-4.59107	1.97028	0.452653	0.0371012	-0.645703	2.6956	1.22739	-0.645703	2.68133	0.51072	-0.645703	-0.645703	-0.645703	2.59793
ENSG00000286219	ENSG00000286219	ENSG00000286219	NOTCH2NLC	100996717	notch 2 N-terminal like C [Source:HGNC Symbol;Acc:HGNC:53924]	-2.02046	1.44639	-1.69243	0.1061	0.947736	-4.5907	-2.02046	-1.69243	0.1061	0.947736	-4.5907	3.50588	3.53354	2.17245	-0.645703	3.00635	0.973169	2.93835	2.86409	2.19127	-0.645703	1.1286	-0.645703	2.42688
ENSG00000203814	ENSG00000203814	ENSG00000203814	H2BC18	440689	H2B clustered histone 18 [Source:HGNC Symbol;Acc:HGNC:24700]	1.06313	-0.824825	0.877498	0.390646	0.947736	-4.59581	1.06313	0.877498	0.390646	0.947736	-4.59581	3.35399	-0.645703	-0.645703	-0.645703	-0.645703	3.81434	-0.645703	1.24596	-0.645703	-0.645703	-0.645703	-0.645703	-0.645703
ENSG00000159164	ENSG00000159164	ENSG00000159164	SV2A	9900	synaptic vesicle glycoprotein 2A [Source:HGNC Symbol;Acc:HGNC:20566]	-2.04979	2.94276	-1.25786	0.223428	0.947736	-4.59348	-2.04979	-1.25786	0.223428	0.947736	-4.59348	5.94092	6.89678	5.38015	-0.645703	4.43694	3.43997	-0.645703	5.76802	-0.645703	3.01147	-0.645703	2.63873	5.45066
ENSG00000014914	ENSG00000014914	ENSG00000014914	MTMR11	10903	myotubularin related protein 11 [Source:HGNC Symbol;Acc:HGNC:24307]	-1.10784	2.69579	-0.744489	0.465538	0.947736	-4.59637	-1.10784	-0.744489	0.465538	0.947736	-4.59637	4.18354	-0.645703	4.04446	-0.645703	7.45468	2.70099	1.40417	4.78106	-0.645703	2.43621	3.93908	3.43301	5.65181
ENSG00000223945	ENSG00000223945	ENSG00000223945	RPL6P31	NA	ribosomal protein L6 pseudogene 31 [Source:HGNC Symbol;Acc:HGNC:55890]	-1.07208	-0.372784	-0.700066	0.492228	0.947736	-4.59684	-1.07208	-0.700066	0.492228	0.947736	-4.59684	-0.645703	0.793473	-0.645703	-0.645703	0.0404733	-0.645703	-0.645703	1.41171	-0.645703	3.18975	2.40083	-0.645703	3.84822
ENSG00000136631	ENSG00000136631	ENSG00000136631	VPS45	11311	vacuolar protein sorting 45 homolog [Source:HGNC Symbol;Acc:HGNC:14579]	-1.74755	2.86117	-1.19215	0.247637	0.947736	-4.59396	-1.74755	-1.19215	0.247637	0.947736	-4.59396	4.41439	5.29631	3.97518	-0.645703	5.07584	4.72039	0.716259	4.45044	-0.645703	3.79676	-0.645703	3.29046	5.26844
ENSG00000143401	ENSG00000143401	ENSG00000143401	ANP32E	81611	acidic nuclear phosphoprotein 32 family member E [Source:HGNC Symbol;Acc:HGNC:16673]	-1.14344	1.67089	-0.685976	0.500876	0.947736	-4.5965	-1.14344	-0.685976	0.500876	0.947736	-4.5965	3.68632	3.89355	4.52842	-0.645703	3.75329	3.92627	5.11961	2.1819	-0.645703	-0.645703	0.498584	-0.645703	1.14962
ENSG00000159208	ENSG00000159208	ENSG00000159208	CIART	148523	circadian associated repressor of transcription [Source:HGNC Symbol;Acc:HGNC:25200]	-1.81021	1.57305	-1.20313	0.243458	0.947736	-4.5939	-1.81021	-1.20313	0.243458	0.947736	-4.5939	3.55315	0.00556969	3.82574	-0.645703	3.31928	3.58345	-0.645703	3.5904	-0.645703	0.225912	-0.645703	4.0787	4.46424
ENSG00000266472	ENSG00000266472	ENSG00000266472	MRPS21	54460	mitochondrial ribosomal protein S21 [Source:HGNC Symbol;Acc:HGNC:14046]	-1.43196	2.59193	-0.809346	0.428169	0.947736	-4.5961	-1.43196	-0.809346	0.428169	0.947736	-4.5961	3.84668	5.46064	6.9771	-0.645703	5.56534	1.94655	-0.645703	3.7382	1.14427	5.44613	-0.645703	-0.645703	5.15425
ENSG00000117360	ENSG00000117360	ENSG00000117360	PRPF3	9129	pre-mRNA processing factor 3 [Source:HGNC Symbol;Acc:HGNC:17348]	1.25069	3.28878	0.762206	0.45514	0.947736	-4.59599	1.25069	0.762206	0.45514	0.947736	-4.59599	5.22758	3.57827	4.45398	4.95232	-0.645703	5.21501	-0.645703	4.45044	2.42026	2.91333	3.19366	5.15766	4.93768
ENSG00000163125	ENSG00000163125	ENSG00000163125	RPRD2	23248	regulation of nuclear pre-mRNA domain containing 2 [Source:HGNC Symbol;Acc:HGNC:29039]	-1.28138	3.19086	-0.788271	0.440101	0.947736	-4.59599	-1.28138	-0.788271	0.440101	0.947736	-4.59599	4.9617	2.91996	4.87123	-0.645703	4.32932	5.0436	-0.645703	4.64615	3.21421	3.3484	0.498584	4.03466	5.92256
ENSG00000143369	ENSG00000143369	ENSG00000143369	ECM1	1893	extracellular matrix protein 1 [Source:HGNC Symbol;Acc:HGNC:3153]	-1.45431	0.700926	-0.903658	0.377304	0.947736	-4.59565	-1.45431	-0.903658	0.377304	0.947736	-4.59565	4.10112	1.06897	-0.645703	-0.645703	-0.645703	4.79108	4.22546	3.34602	-0.645703	0.225912	-0.645703	-0.645703	2.65071
ENSG00000237781	ENSG00000237781	ENSG00000237781	ADAMTSL4-AS2	100289061	ADAMTSL4 antisense RNA 2 [Source:HGNC Symbol;Acc:HGNC:40895]	-0.988134	-0.948772	-0.720001	0.480143	0.947736	-4.59671	-0.988134	-0.720001	0.480143	0.947736	-4.59671	-0.645703	-0.645703	0.498679	-0.645703	-0.645703	1.79753	-0.645703	3.02628	-0.645703	1.71846	-0.645703	-0.645703	-0.645703
ENSG00000143382	ENSG00000143382	ENSG00000143382	ADAMTSL4	54507	ADAMTS like 4 [Source:HGNC Symbol;Acc:HGNC:19706]	-1.17622	3.8495	-0.703599	0.490046	0.947736	-4.59611	-1.17622	-0.703599	0.490046	0.947736	-4.59611	5.41837	6.62556	4.37548	-0.645703	3.57628	3.87139	3.41637	2.58046	7.30871	2.57108	1.1286	5.85922	4.61796
ENSG00000143384	ENSG00000143384	ENSG00000143384	MCL1	4170//574406	MCL1 apoptosis regulator, BCL2 family member [Source:HGNC Symbol;Acc:HGNC:6943]	-2.36192	2.75492	-1.47146	0.157265	0.947736	-4.59218	-2.36192	-1.47146	0.157265	0.947736	-4.59218	4.62077	0.00556969	4.81285	-0.645703	5.99324	4.23239	5.80335	4.98556	-0.645703	1.15716	0.498584	3.36349	4.01857
ENSG00000290074	ENSG00000290074	ENSG00000290074	NA	NA	novel transcript	1.98933	-0.696584	1.741	0.0970608	0.947736	-4.58977	1.98933	1.741	0.0970608	0.947736	-4.58977	2.18558	0.00556969	-0.645703	-0.645703	-0.645703	3.33572	-0.645703	0.100745	-0.645703	1.93402	-0.645703	-0.645703	-0.645703
ENSG00000143420	ENSG00000143420	ENSG00000143420	ENSA	2029	endosulfine alpha [Source:HGNC Symbol;Acc:HGNC:3360]	-2.6324	2.50055	-1.76534	0.0933037	0.947736	-4.58996	-2.6324	-1.76534	0.0933037	0.947736	-4.58996	4.59841	2.77375	4.20439	-0.645703	5.52931	3.58345	3.97225	4.02081	-0.645703	0.225912	-0.645703	3.56273	4.37293
ENSG00000143457	ENSG00000143457	ENSG00000143457	GOLPH3L	55204	golgi phosphoprotein 3 like [Source:HGNC Symbol;Acc:HGNC:24882]	-1.15469	0.942966	-0.792423	0.437734	0.947736	-4.59616	-1.15469	-0.792423	0.437734	0.947736	-4.59616	1.92308	2.09965	-0.645703	-0.645703	-0.645703	3.3625	2.21851	4.29995	-0.645703	6.38148	-0.645703	-0.645703	2.75083
ENSG00000163131	ENSG00000163131	ENSG00000163131	CTSS	1520	cathepsin S [Source:HGNC Symbol;Acc:HGNC:2545]	-0.860945	1.36993	-0.802973	0.431439	0.947736	-4.59612	-0.860945	-0.802973	0.431439	0.947736	-4.59612	4.90209	2.77375	0.498679	-0.645703	4.11917	4.66768	-0.645703	4.31048	-0.645703	-0.645703	1.56565	-0.645703	2.88907
ENSG00000143437	ENSG00000143437	ENSG00000143437	ARNT	405	aryl hydrocarbon receptor nuclear translocator [Source:HGNC Symbol;Acc:HGNC:700]	1.32247	2.48888	0.730412	0.473901	0.947736	-4.59622	1.32247	0.730412	0.473901	0.947736	-4.59622	5.06859	2.84871	4.47922	-0.645703	5.29193	5.01856	-0.645703	3.17206	-0.645703	6.66395	1.56565	3.29046	-0.209553
ENSG00000283324	ENSG00000283324	ENSG00000283324	CTXND2	100996521	cortexin domain containing 2 [Source:HGNC Symbol;Acc:HGNC:53440]	-2.35179	-0.443122	-1.81987	0.0838642	0.947736	-4.58912	-2.35179	-1.81987	0.0838642	0.947736	-4.58912	1.60197	-0.645703	-0.645703	-0.645703	-0.645703	-0.645703	-0.645703	3.46397	-0.645703	-0.645703	-0.645703	2.06887	4.53615
ENSG00000143379	ENSG00000143379	ENSG00000143379	SETDB1	9869	SET domain bifurcated histone lysine methyltransferase 1 [Source:HGNC Symbol;Acc:HGNC:10761]	1.18749	2.32747	0.748317	0.463279	0.947736	-4.59623	1.18749	0.748317	0.463279	0.947736	-4.59623	5.60938	3.66378	3.06636	6.49725	-0.645703	5.73388	-0.645703	4.55161	-0.645703	6.13161	-0.645703	-0.645703	3.33848
ENSG00000143418	ENSG00000143418	ENSG00000143418	CERS2	29956	ceramide synthase 2 [Source:HGNC Symbol;Acc:HGNC:14076]	1.32229	2.59645	1.0383	0.311535	0.947736	-4.59491	1.32229	1.0383	0.311535	0.947736	-4.59491	4.80779	6.00213	5.69226	-0.645703	3.13977	4.07938	2.73587	2.22709	1.583	2.80801	5.4834	-0.645703	-0.209553
ENSG00000143409	ENSG00000143409	ENSG00000143409	MINDY1	55793	MINDY lysine 48 deubiquitinase 1 [Source:HGNC Symbol;Acc:HGNC:25648]	-1.97755	1.76168	-1.22364	0.235798	0.947736	-4.59377	-1.97755	-1.22364	0.235798	0.947736	-4.59377	1.97028	4.51633	-0.645703	-0.645703	3.57628	3.9441	-0.645703	4.11998	-0.645703	1.93402	-0.645703	6.82564	3.40144
ENSG00000163141	ENSG00000163141	ENSG00000163141	BNIPL	149428	BCL2 interacting protein like [Source:HGNC Symbol;Acc:HGNC:16976]	-2.44398	1.42216	-1.86902	0.0763506	0.947736	-4.58906	-2.44398	-1.86902	0.0763506	0.947736	-4.58906	3.50588	0.793473	2.99814	-0.645703	6.43742	3.3625	-0.645703	4.52471	-0.645703	-0.645703	-0.645703	0.198167	4.30868
ENSG00000143443	ENSG00000143443	ENSG00000143443	C1orf56	54964	chromosome 1 open reading frame 56 [Source:HGNC Symbol;Acc:HGNC:26045]	-1.40794	0.42821	-0.692963	0.496577	0.947736	-4.59653	-1.40794	-0.692963	0.496577	0.947736	-4.59653	4.24241	-0.645703	-0.645703	-0.645703	-0.645703	1.94655	-0.645703	3.30446	6.07496	-0.645703	-0.645703	2.06887	0.994888
ENSG00000213190	ENSG00000213190	ENSG00000213190	MLLT11	10962	MLLT11 transcription factor 7 cofactor [Source:HGNC Symbol;Acc:HGNC:16997]	-2.40055	0.682848	-1.48902	0.15262	0.947736	-4.592	-2.40055	-1.48902	0.15262	0.947736	-4.592	2.53862	-0.645703	5.05033	-0.645703	-0.645703	1.71682	-0.645703	4.16712	-0.645703	-0.645703	-0.645703	3.04615	4.05819
ENSG00000289288	ENSG00000289288	ENSG00000289288	NA	NA	novel transcript	-1.99026	0.170641	-1.05733	0.303399	0.947736	-4.59479	-1.99026	-1.05733	0.303399	0.947736	-4.59479	2.37287	1.97135	-0.645703	-0.645703	3.37447	-0.645703	-0.645703	2.54521	-0.645703	-0.645703	-0.645703	7.72786	-0.645703
ENSG00000163156	ENSG00000163156	ENSG00000163156	SCNM1	79005//100534012	sodium channel modifier 1 [Source:HGNC Symbol;Acc:HGNC:23136]	-2.40109	3.05856	-1.35983	0.189539	0.947736	-4.59335	-2.40109	-1.35983	0.189539	0.947736	-4.59335	4.19352	2.77375	5.2542	-0.645703	2.6062	4.06315	2.21851	3.50124	9.26066	-0.645703	1.90063	2.38176	4.86135
ENSG00000143398	ENSG00000143398	ENSG00000143398	PIP5K1A	8394	phosphatidylinositol-4-phosphate 5-kinase type 1 alpha [Source:HGNC Symbol;Acc:HGNC:8994]	-1.80519	2.76657	-1.12661	0.273705	0.947736	-4.59435	-1.80519	-1.12661	0.273705	0.947736	-4.59435	5.08476	3.57827	5.33937	-0.645703	7.00797	4.34409	-0.645703	4.97897	-0.645703	2.6944	-0.645703	2.06887	5.65181
ENSG00000273481	ENSG00000273481	ENSG00000273481	NA	NA	novel transcript	-1.23025	0.0616961	-1.1224	0.274998	0.947736	-4.5944	-1.23025	-1.1224	0.274998	0.947736	-4.5944	3.03681	-0.645703	-0.645703	-0.645703	1.13505	2.08161	-0.645703	2.83519	-0.645703	-0.645703	-0.645703	-0.645703	5.57195
ENSG00000143416	ENSG00000143416	ENSG00000143416	SELENBP1	8991	selenium binding protein 1 [Source:HGNC Symbol;Acc:HGNC:10719]	-2.28993	0.777638	-1.95727	0.0644336	0.947736	-4.58792	-2.28993	-1.95727	0.0644336	0.947736	-4.58792	3.42348	0.793473	-0.645703	-0.645703	-0.645703	4.60178	-0.645703	5.51369	-0.645703	-0.645703	-0.645703	2.51596	4.97955
ENSG00000159377	ENSG00000159377	ENSG00000159377	PSMB4	5692	proteasome 20S subunit beta 4 [Source:HGNC Symbol;Acc:HGNC:9541]	-1.36627	0.437975	-0.796699	0.435305	0.947736	-4.59617	-1.36627	-0.796699	0.435305	0.947736	-4.59617	2.53862	3.39035	-0.645703	-0.645703	-0.645703	1.71682	-0.645703	3.72251	4.54973	1.15716	-0.645703	-0.645703	0.124897
ENSG00000143442	ENSG00000143442	ENSG00000143442	POGZ	23126	pogo transposable element derived with ZNF domain [Source:HGNC Symbol;Acc:HGNC:18801]	-1.85944	4.23733	-1.20424	0.242824	0.947736	-4.59419	-1.85944	-1.20424	0.242824	0.947736	-4.59419	4.94407	5.24173	5.55653	-0.645703	1.13505	4.82035	6.93181	5.45791	6.29299	4.2631	4.70981	1.11327	6.05575
ENSG00000178796	ENSG00000178796	ENSG00000178796	RIIAD1	284485	regulatory subunit of type II PKA R-subunit domain containing 1 [Source:HGNC Symbol;Acc:HGNC:26686]	-1.68898	0.166794	-1.36097	0.188676	0.947736	-4.5928	-1.68898	-1.36097	0.188676	0.947736	-4.5928	1.82378	-0.645703	1.56579	-0.645703	-0.645703	3.71395	-0.645703	3.95517	-0.645703	-0.645703	-0.645703	-0.645703	4.82736
ENSG00000143436	ENSG00000143436	ENSG00000143436	MRPL9	65005	mitochondrial ribosomal protein L9 [Source:HGNC Symbol;Acc:HGNC:14277]	-1.69204	0.293217	-1.41022	0.173854	0.947736	-4.59253	-1.69204	-1.41022	0.173854	0.947736	-4.59253	3.58382	-0.645703	-0.645703	-0.645703	4.32932	2.70099	0.716259	4.04625	-0.645703	-0.645703	-0.645703	-0.645703	1.28935
ENSG00000143450	ENSG00000143450	ENSG00000143450	OAZ3	51686	ornithine decarboxylase antizyme 3 [Source:HGNC Symbol;Acc:HGNC:8097]	-0.841638	0.481605	-0.758949	0.456744	0.947736	-4.59634	-0.841638	-0.758949	0.456744	0.947736	-4.59634	4.62815	2.6947	-0.645703	-0.645703	0.853589	3.03645	-0.645703	2.35474	-0.645703	-0.645703	-0.645703	-0.645703	4.18886
ENSG00000225556	ENSG00000225556	ENSG00000225556	C2CD4D	100191040	C2 calcium dependent domain containing 4D [Source:HGNC Symbol;Acc:HGNC:37210]	-3.0079	2.20364	-1.45761	0.161007	0.947736	-4.59251	-3.0079	-1.45761	0.161007	0.947736	-4.59251	4.05807	4.94992	1.90077	-0.645703	2.40883	4.42253	7.0348	4.67089	8.72815	-0.645703	-0.645703	-0.645703	-0.645703
ENSG00000285651	ENSG00000285651	ENSG00000285651	NA	NA	novel transcript, antisense to THEM4	-1.41475	-0.203055	-1.28011	0.215171	0.947736	-4.59335	-1.41475	-1.28011	0.215171	0.947736	-4.59335	0.720881	2.98785	-0.645703	-0.645703	-0.645703	2.47425	-0.645703	2.1819	-0.645703	-0.645703	-0.645703	-0.645703	3.1312
ENSG00000223810	ENSG00000223810	ENSG00000223810	KRT8P28	NA	keratin 8 pseudogene 28 [Source:HGNC Symbol;Acc:HGNC:33380]	0.756649	-0.473695	0.628221	0.536975	0.947736	-4.59696	0.756649	0.628221	0.536975	0.947736	-4.59696	3.16406	-0.645703	-0.645703	-0.645703	-0.645703	4.47255	-0.645703	2.74485	-0.645703	0.765408	-0.645703	-0.645703	-0.645703
ENSG00000229021	ENSG00000229021	ENSG00000229021	NA	NA	novel transcript	-1.54057	1.44334	-1.12062	0.276182	0.947736	-4.59438	-1.54057	-1.12062	0.276182	0.947736	-4.59438	5.37079	-0.645703	-0.645703	-0.645703	5.99324	4.30321	-0.645703	5.23823	-0.645703	0.225912	-0.645703	4.03466	3.54779
ENSG00000163191	ENSG00000163191	ENSG00000163191	S100A11	6282	S100 calcium binding protein A11 [Source:HGNC Symbol;Acc:HGNC:10488]	-1.44045	0.33815	-1.3616	0.188482	0.947736	-4.59286	-1.44045	-1.3616	0.188482	0.947736	-4.59286	4.0137	3.48737	-0.645703	-0.645703	2.05054	1.63133	-0.645703	3.38642	-0.645703	-0.645703	-0.645703	-0.645703	1.41673
ENSG00000182898	ENSG00000182898	ENSG00000182898	TCHHL1	126637	trichohyalin like 1 [Source:HGNC Symbol;Acc:HGNC:31796]	-2.28192	0.58052	-1.64738	0.115611	0.947736	-4.59073	-2.28192	-1.64738	0.115611	0.947736	-4.59073	4.07976	-0.645703	0.0371012	-0.645703	-0.645703	3.9441	2.73587	4.71121	-0.645703	-0.645703	-0.645703	-0.645703	5.13585
ENSG00000159450	ENSG00000159450	ENSG00000159450	TCHH	7062	trichohyalin [Source:HGNC Symbol;Acc:HGNC:11791]	-1.12297	7.88296	-0.902771	0.377403	0.947736	-4.59565	-1.12297	-0.902771	0.377403	0.947736	-4.59565	7.51385	10.2511	10.8966	-0.645703	9.11725	6.65653	8.81156	7.16713	8.91584	8.45393	10.6331	8.98054	5.78174
ENSG00000226716	ENSG00000226716	ENSG00000226716	NA	NA	novel transcript	-1.89146	-1.11257	-1.5771	0.130475	0.947736	-4.59071	-1.89146	-1.5771	0.130475	0.947736	-4.59071	-0.645703	-0.645703	-0.645703	-0.645703	-0.645703	1.10587	-0.645703	2.71344	-0.645703	-0.645703	-0.645703	-0.645703	1.92521
ENSG00000215853	ENSG00000215853	ENSG00000215853	RPTN	126638	repetin [Source:HGNC Symbol;Acc:HGNC:26809]	-0.853849	-0.174848	-0.7352	0.47076	0.947736	-4.59647	-0.853849	-0.7352	0.47076	0.947736	-4.59647	4.34446	-0.645703	-0.645703	-0.645703	-0.645703	3.97913	-0.645703	4.67089	-0.645703	-0.645703	-0.645703	-0.645703	0.821548
ENSG00000237975	ENSG00000237975	ENSG00000237975	NA	NA	NA	1.50513	3.51225	0.824602	0.41966	0.947736	-4.59585	1.50513	0.824602	0.41966	0.947736	-4.59585	4.24241	5.48434	2.68756	6.32608	2.18011	6.69917	-0.645703	5.43883	-0.645703	3.27126	8.85814	-0.645703	5.20807
ENSG00000143631	ENSG00000143631	ENSG00000143631	FLG	2312	filaggrin [Source:HGNC Symbol;Acc:HGNC:3748]	-2.54924	3.44269	-1.47791	0.155544	0.947736	-4.59204	-2.54924	-1.47791	0.155544	0.947736	-4.59204	5.23726	6.1868	4.04446	-0.645703	1.75021	6.13037	3.27393	5.66093	-0.645703	2.12152	-0.645703	9.55762	4.65719
ENSG00000143536	ENSG00000143536	ENSG00000143536	CRNN	49860	cornulin [Source:HGNC Symbol;Acc:HGNC:1230]	-1.19285	1.29803	-0.874789	0.392364	0.947736	-4.5958	-1.19285	-0.874789	0.392364	0.947736	-4.5958	4.59088	2.32637	3.78584	-0.645703	0.853589	3.5372	-0.645703	4.0588	-0.645703	1.46494	-0.645703	-0.645703	3.62896
ENSG00000169509	ENSG00000169509	ENSG00000169509	CRCT1	54544	cysteine rich C-terminal 1 [Source:HGNC Symbol;Acc:HGNC:29875]	-3.34307	-0.739284	-2.51964	0.0206898	0.947736	-4.58143	-3.34307	-2.51964	0.0206898	0.947736	-4.58143	-0.645703	3.17424	-0.645703	-0.645703	-0.645703	-0.645703	-0.645703	3.30446	-0.645703	-0.645703	-0.645703	2.06887	0.994888
ENSG00000185966	ENSG00000185966	ENSG00000185966	LCE3E	353145	late cornified envelope 3E [Source:HGNC Symbol;Acc:HGNC:29463]	-0.712441	-0.305468	-0.65356	0.520847	0.947736	-4.59682	-0.712441	-0.65356	0.520847	0.947736	-4.59682	2.10327	-0.645703	-0.645703	-0.645703	-0.645703	3.33572	-0.645703	2.35474	-0.645703	-0.645703	-0.645703	-0.645703	4.18886
ENSG00000187223	ENSG00000187223	ENSG00000187223	LCE2D	353141	late cornified envelope 2D [Source:HGNC Symbol;Acc:HGNC:16518]	-0.703279	-0.359378	-0.623144	0.540238	0.947736	-4.59693	-0.703279	-0.623144	0.540238	0.947736	-4.59693	2.99177	-0.645703	-0.645703	-0.645703	-0.645703	1.44345	-0.645703	2.03715	-0.645703	-0.645703	-0.645703	-0.645703	4.97955
ENSG00000198854	ENSG00000198854	ENSG00000198854	KPLCE	100129271	KPRP N-terminal and LCE C-terminal like protein [Source:HGNC Symbol;Acc:HGNC:29468]	-1.82971	-0.678326	-1.37204	0.18577	0.947736	-4.59253	-1.82971	-1.37204	0.18577	0.947736	-4.59253	-0.645703	-0.645703	-0.645703	-0.645703	-0.645703	3.3625	-0.645703	1.98549	-0.645703	-0.645703	-0.645703	-0.645703	5.59233
ENSG00000240386	ENSG00000240386	ENSG00000240386	LCE1F	353137	late cornified envelope 1F [Source:HGNC Symbol;Acc:HGNC:29467]	-1.92735	-0.425328	-1.54345	0.138412	0.947736	-4.59132	-1.92735	-1.54345	0.138412	0.947736	-4.59132	1.71713	1.49943	-0.645703	-0.645703	-0.645703	-0.645703	-0.645703	2.1819	-0.645703	-0.645703	-0.645703	2.51596	2.00847
ENSG00000197084	ENSG00000197084	ENSG00000197084	LCE1C	353133	late cornified envelope 1C [Source:HGNC Symbol;Acc:HGNC:29464]	-1.31493	-0.382021	-0.889947	0.38444	0.947736	-4.59573	-1.31493	-0.889947	0.38444	0.947736	-4.59573	3.12288	-0.645703	-0.645703	-0.645703	-0.645703	-0.645703	-0.645703	1.69513	-0.645703	-0.645703	-0.645703	3.94232	3.62896
ENSG00000196734	ENSG00000196734	ENSG00000196734	LCE1B	353132	late cornified envelope 1B [Source:HGNC Symbol;Acc:HGNC:16611]	-2.37905	-1.1019	-1.88409	0.0745409	0.947736	-4.58778	-2.37905	-1.88409	0.0745409	0.947736	-4.58778	-0.645703	-0.645703	-0.645703	-0.645703	-0.645703	-0.645703	-0.645703	1.62932	-0.645703	-0.645703	-0.645703	3.13227	2.30043
ENSG00000186844	ENSG00000186844	ENSG00000186844	LCE1A	353131	late cornified envelope 1A [Source:HGNC Symbol;Acc:HGNC:29459]	-1.30852	-0.410899	-0.925771	0.365982	0.947736	-4.59554	-1.30852	-0.925771	0.365982	0.947736	-4.59554	2.94528	-0.645703	-0.645703	-0.645703	-0.645703	-0.645703	-0.645703	1.48795	-0.645703	-0.645703	-0.645703	2.85678	4.79255
ENSG00000235942	ENSG00000235942	ENSG00000235942	LCE6A	448835	late cornified envelope 6A [Source:HGNC Symbol;Acc:HGNC:31824]	-1.26561	0.0528152	-1.01212	0.323581	0.947736	-4.59506	-1.26561	-1.01212	0.323581	0.947736	-4.59506	0.827262	-0.645703	-0.645703	-0.645703	4.9723	2.82168	-0.645703	2.31343	-0.645703	-0.645703	-0.645703	1.88266	0.624501
ENSG00000285946	ENSG00000285946	ENSG00000285946	LCE7A	122526777	late cornified envelope 7A [Source:HGNC Symbol;Acc:HGNC:55921]	-0.899122	-0.050871	-0.83462	0.4138	0.947736	-4.59601	-0.899122	-0.83462	0.4138	0.947736	-4.59601	1.97028	1.49943	-0.645703	-0.645703	-0.645703	3.96172	-0.645703	2.1819	-0.645703	-0.645703	-0.645703	-0.645703	3.51968
ENSG00000163206	ENSG00000163206	ENSG00000163206	SMCP	4184	sperm mitochondria associated cysteine rich protein [Source:HGNC Symbol;Acc:HGNC:6962]	1.12373	-0.000985203	0.909004	0.374183	0.947736	-4.59554	1.12373	0.909004	0.374183	0.947736	-4.59554	1.266	-0.645703	-0.645703	-0.645703	-0.645703	3.06933	-0.645703	1.24596	-0.645703	7.12502	-0.645703	-0.645703	1.92521
ENSG00000289062	ENSG00000289062	ENSG00000289062	NA	NA	novel transcript, antisense to IVL	-0.682171	-0.515796	-0.637699	0.530911	0.947736	-4.59686	-0.682171	-0.637699	0.530911	0.947736	-4.59686	2.65875	-0.645703	-0.645703	-0.645703	-0.645703	2.31885	-0.645703	3.07653	-0.645703	-0.645703	-0.645703	-0.645703	1.41673
ENSG00000184148	ENSG00000184148	ENSG00000184148	SPRR4	163778	small proline rich protein 4 [Source:HGNC Symbol;Acc:HGNC:23173]	-1.73409	-0.692296	-1.38838	0.180306	0.947736	-4.59264	-1.73409	-1.38838	0.180306	0.947736	-4.59264	3.79518	-0.645703	-0.645703	-0.645703	-0.645703	-0.645703	-0.645703	3.90043	-0.645703	-0.645703	-0.645703	-0.645703	2.42688
ENSG00000169474	ENSG00000169474	ENSG00000169474	SPRR1A	6698	small proline rich protein 1A [Source:HGNC Symbol;Acc:HGNC:11259]	-0.993172	-0.636129	-0.743391	0.46617	0.947736	-4.5965	-0.993172	-0.743391	0.46617	0.947736	-4.5965	-0.165802	3.43968	-0.645703	-0.645703	-0.645703	3.4894	-0.645703	2.86409	-0.645703	-0.645703	-0.645703	-0.645703	-0.645703
ENSG00000163209	ENSG00000163209	ENSG00000163209	SPRR3	6707	small proline rich protein 3 [Source:HGNC Symbol;Acc:HGNC:11268]	-1.10138	0.100162	-1.01949	0.320159	0.947736	-4.59502	-1.10138	-1.01949	0.320159	0.947736	-4.59502	2.84754	2.61105	-0.645703	-0.645703	-0.645703	3.25227	-0.645703	2.68133	-0.645703	-0.645703	-0.645703	-0.645703	3.43193
ENSG00000169469	ENSG00000169469	ENSG00000169469	SPRR1B	6699	small proline rich protein 1B [Source:HGNC Symbol;Acc:HGNC:11260]	-1.0783	-1.22485	-0.983207	0.337263	0.947736	-4.59524	-1.0783	-0.983207	0.337263	0.947736	-4.59524	-0.385889	-0.645703	-0.645703	-0.645703	-0.645703	-0.645703	-0.645703	0.955029	-0.645703	1.46494	-0.645703	-0.645703	1.92521
ENSG00000203782	ENSG00000203782	ENSG00000203782	LORICRIN	4014	loricrin cornified envelope precursor protein [Source:HGNC Symbol;Acc:HGNC:6663]	-1.23728	1.919	-0.74085	0.467692	0.947736	-4.59636	-1.23728	-0.74085	0.467692	0.947736	-4.59636	2.68728	-0.645703	4.2637	-0.645703	6.93182	2.31885	-0.645703	4.13191	-0.645703	-0.645703	4.07773	4.31798	4.07759
ENSG00000163220	ENSG00000163220	ENSG00000163220	S100A9	6280	S100 calcium binding protein A9 [Source:HGNC Symbol;Acc:HGNC:10499]	-0.899736	-0.350662	-0.877848	0.39046	0.947736	-4.59579	-0.899736	-0.877848	0.39046	0.947736	-4.59579	1.6607	-0.645703	-0.645703	-0.645703	0.503574	2.61452	-0.645703	2.47201	-0.645703	-0.645703	-0.645703	-0.645703	2.54313
ENSG00000163221	ENSG00000163221	ENSG00000163221	S100A12	6283	S100 calcium binding protein A12 [Source:HGNC Symbol;Acc:HGNC:10489]	2.59494	-0.382333	1.59289	0.127409	0.947736	-4.59181	2.59494	1.59289	0.127409	0.947736	-4.59181	0.19369	-0.645703	-0.645703	8.25914	-0.645703	4.23239	-0.645703	1.62932	-0.645703	-0.645703	-0.645703	-0.645703	-0.645703
ENSG00000143556	ENSG00000143556	ENSG00000143556	S100A7	6278	S100 calcium binding protein A7 [Source:HGNC Symbol;Acc:HGNC:10497]	-1.97448	-0.0447966	-1.748	0.095815	0.947736	-4.58981	-1.97448	-1.748	0.095815	0.947736	-4.58981	0.606028	3.17424	-0.645703	-0.645703	-0.645703	3.13293	-0.645703	3.64137	-0.645703	-0.645703	-0.645703	-0.645703	2.88907
ENSG00000238279	ENSG00000238279	ENSG00000238279	NA	NA	novel transcript	-1.85408	-0.240298	-1.39927	0.177383	0.947736	-4.59247	-1.85408	-1.39927	0.177383	0.947736	-4.59247	2.14501	1.67446	-0.645703	-0.645703	0.853589	-0.645703	-0.645703	2.1819	-0.645703	-0.645703	-0.645703	3.49932	0.396218
ENSG00000196154	ENSG00000196154	ENSG00000196154	S100A4	6275	S100 calcium binding protein A4 [Source:HGNC Symbol;Acc:HGNC:10494]	1.09075	-0.17084	0.885516	0.386412	0.947736	-4.59577	1.09075	0.885516	0.386412	0.947736	-4.59577	3.22371	0.793473	-0.645703	-0.645703	-0.645703	2.52254	-0.645703	2.3949	-0.645703	3.95313	-0.645703	-0.645703	-0.645703
ENSG00000188643	ENSG00000188643	ENSG00000188643	S100A16	140576	S100 calcium binding protein A16 [Source:HGNC Symbol;Acc:HGNC:20441]	-1.28469	0.496032	-0.819825	0.422312	0.947736	-4.59608	-1.28469	-0.819825	0.422312	0.947736	-4.59608	3.03681	-0.645703	-0.645703	-0.645703	-0.645703	4.4352	-0.645703	3.72251	-0.645703	-0.645703	-0.645703	6.07028	2.97437
ENSG00000160678	ENSG00000160678	ENSG00000160678	S100A1	6271	S100 calcium binding protein A1 [Source:HGNC Symbol;Acc:HGNC:10486]	-1.08929	0.779221	-1.05412	0.304407	0.947736	-4.59481	-1.08929	-1.05412	0.304407	0.947736	-4.59481	4.10112	1.67446	-0.645703	-0.645703	2.93471	3.96172	-0.645703	4.24608	-0.645703	0.765408	-0.645703	-0.645703	2.16182
ENSG00000272030	ENSG00000272030	ENSG00000272030	NA	NA	novel transcript, antisense to S100A1 and CHTOP	1.73112	-0.802722	1.39152	0.179368	0.947736	-4.59241	1.73112	1.39152	0.179368	0.947736	-4.59241	2.26344	2.98785	-0.645703	-0.645703	-0.645703	3.03645	-0.645703	-0.351878	-0.645703	-0.645703	-0.645703	-0.645703	-0.645703
ENSG00000143624	ENSG00000143624	ENSG00000143624	INTS3	65123	integrator complex subunit 3 [Source:HGNC Symbol;Acc:HGNC:26153]	-1.74342	6.00774	-1.25996	0.222201	0.947736	-4.59386	-1.74342	-1.25996	0.222201	0.947736	-4.59386	4.90209	6.31789	7.8603	-0.645703	6.40466	6.32672	6.55438	6.24531	8.13892	4.04869	8.25482	7.42078	6.40594
ENSG00000143554	ENSG00000143554	ENSG00000143554	SLC27A3	11000	solute carrier family 27 member 3 [Source:HGNC Symbol;Acc:HGNC:10997]	-1.37238	2.31459	-0.865965	0.397133	0.947736	-4.59571	-1.37238	-0.865965	0.397133	0.947736	-4.59571	3.96792	2.77375	4.01024	-0.645703	-0.645703	4.57913	1.86805	4.62941	5.2903	1.93402	2.77154	-0.645703	3.84822
ENSG00000143614	ENSG00000143614	ENSG00000143614	GATAD2B	57459	GATA zinc finger domain containing 2B [Source:HGNC Symbol;Acc:HGNC:30778]	-1.16695	3.13629	-0.902485	0.377551	0.947736	-4.59566	-1.16695	-0.902485	0.377551	0.947736	-4.59566	5.43949	3.78324	2.68756	-0.645703	4.86076	5.46405	1.86805	5.12341	-0.645703	3.10336	1.90063	2.63873	6.46977
ENSG00000231827	ENSG00000231827	ENSG00000231827	NA	NA	immunoglobulin superfamily, DCC subclass, member 3 (IGDCC3) pseudogene	1.12729	-0.618678	0.964561	0.346295	0.947736	-4.59533	1.12729	0.964561	0.346295	0.947736	-4.59533	2.7427	-0.645703	-0.645703	-0.645703	-0.645703	2.89688	-0.645703	1.9319	-0.645703	1.71846	-0.645703	-0.645703	-0.645703
ENSG00000223599	ENSG00000223599	ENSG00000223599	NA	NA	adipose differentiation-related protein (ADFP) pseudogene	-0.817958	-0.412465	-0.756514	0.458169	0.947736	-4.59638	-0.817958	-0.756514	0.458169	0.947736	-4.59638	1.6607	-0.645703	-0.645703	-0.645703	-0.645703	3.85262	-0.645703	3.12508	-0.645703	-0.645703	-0.645703	-0.645703	2.08718
ENSG00000198837	ENSG00000198837	ENSG00000198837	DENND4B	9909	DENN domain containing 4B [Source:HGNC Symbol;Acc:HGNC:29044]	-2.78055	3.58395	-1.79986	0.087321	0.947736	-4.59081	-2.78055	-1.79986	0.087321	0.947736	-4.59081	5.01332	4.18143	4.62205	-0.645703	2.6062	5.82815	3.66494	5.8819	6.30738	3.3484	-0.645703	3.43301	4.1343
ENSG00000289935	ENSG00000289935	ENSG00000289935	NA	NA	novel transcript, sense intronic to DENND4B	1.98805	-0.265745	1.68151	0.10823	0.947736	-4.59095	1.98805	1.68151	0.10823	0.947736	-4.59095	1.54075	-0.645703	-0.645703	3.03902	-0.645703	4.31696	-0.645703	0.955029	-0.645703	0.225912	-0.645703	0.727091	-0.209553
ENSG00000143578	ENSG00000143578	ENSG00000143578	CREB3L4	148327	cAMP responsive element binding protein 3 like 4 [Source:HGNC Symbol;Acc:HGNC:18854]	-1.78736	0.972542	-1.6056	0.124052	0.947736	-4.59105	-1.78736	-1.6056	0.124052	0.947736	-4.59105	3.55315	3.05269	-0.645703	-0.645703	4.27233	3.77502	-0.645703	3.65797	-0.645703	-0.645703	-0.645703	-0.645703	5.30183
ENSG00000272654	ENSG00000272654	ENSG00000272654	JTB-DT	123706540	JTB divergent transcript [Source:HGNC Symbol;Acc:HGNC:56047]	1.14138	-0.900318	0.778973	0.44543	0.947736	-4.59642	1.14138	0.778973	0.44543	0.947736	-4.59642	2.01599	-0.645703	2.29123	-0.645703	-0.645703	-0.271741	-0.645703	-0.645703	-0.645703	-0.645703	-0.645703	-0.645703	3.1312
ENSG00000177954	ENSG00000177954	ENSG00000177954	RPS27	6232	ribosomal protein S27 [Source:HGNC Symbol;Acc:HGNC:10416]	-2.07556	0.660737	-1.29017	0.212216	0.947736	-4.59338	-2.07556	-1.29017	0.212216	0.947736	-4.59338	2.8726	2.61105	-0.645703	-0.645703	-0.645703	1.33946	4.1459	2.83519	-0.645703	0.765408	-0.645703	-0.645703	5.19924
ENSG00000143552	ENSG00000143552	ENSG00000143552	NUP210L	91181	nucleoporin 210 like [Source:HGNC Symbol;Acc:HGNC:29915]	-0.984775	1.59725	-0.740585	0.467753	0.947736	-4.59647	-0.984775	-0.740585	0.467753	0.947736	-4.59647	5.36638	2.32637	-0.645703	-0.645703	3.20212	4.63511	-0.645703	3.72251	-0.645703	-0.645703	0.498584	3.89383	5.0792
ENSG00000163263	ENSG00000163263	ENSG00000163263	CFAP141	388701	cilia and flagella associated protein 141 [Source:HGNC Symbol;Acc:HGNC:32305]	1.2121	-0.359412	0.97766	0.339932	0.947736	-4.59525	1.2121	0.97766	0.339932	0.947736	-4.59525	2.79607	-0.645703	-0.645703	-0.645703	-0.645703	4.35746	-0.645703	2.35474	-0.645703	2.91333	-0.645703	-0.645703	-0.645703
ENSG00000143569	ENSG00000143569	ENSG00000143569	UBAP2L	9898	ubiquitin associated protein 2 like [Source:HGNC Symbol;Acc:HGNC:29877]	-1.40141	4.33314	-1.02519	0.31763	0.947736	-4.59499	-1.40141	-1.02519	0.31763	0.947736	-4.59499	5.04122	7.15484	6.45425	5.06551	6.17522	5.52458	3.87691	6.30448	0.51072	0.225912	4.57583	0.727091	6.02108
ENSG00000143575	ENSG00000143575	ENSG00000143575	HAX1	10456	HCLS1 associated protein X-1 [Source:HGNC Symbol;Acc:HGNC:16915]	-2.05898	0.603067	-1.47963	0.155088	0.947736	-4.59187	-2.05898	-1.47963	0.155088	0.947736	-4.59187	1.266	-0.645703	2.68756	-0.645703	-0.645703	5.35493	-0.645703	5.17621	-0.645703	0.225912	-0.645703	-0.645703	5.41296
ENSG00000143595	ENSG00000143595	ENSG00000143595	AQP10	89872	aquaporin 10 [Source:HGNC Symbol;Acc:HGNC:16029]	-1.22533	-0.383029	-0.917187	0.370167	0.947736	-4.59558	-1.22533	-0.917187	0.370167	0.947736	-4.59558	4.13258	-0.645703	-0.645703	-0.645703	0.0404733	-0.645703	-0.645703	2.03715	-0.645703	-0.645703	-0.645703	1.88266	2.79839
ENSG00000160712	ENSG00000160712	ENSG00000160712	IL6R	3570	interleukin 6 receptor [Source:HGNC Symbol;Acc:HGNC:6019]	-2.17082	2.96455	-1.28281	0.21473	0.947736	-4.5939	-2.17082	-1.28281	0.21473	0.947736	-4.5939	4.85885	2.6947	2.59821	-0.645703	-0.645703	3.38879	3.77481	5.21037	6.26379	6.9566	-0.645703	2.85678	4.80424
ENSG00000160716	ENSG00000160716	ENSG00000160716	CHRNB2	1141	cholinergic receptor nicotinic beta 2 subunit [Source:HGNC Symbol;Acc:HGNC:1962]	-3.06083	3.0119	-1.93134	0.0682413	0.947736	-4.58853	-3.06083	-1.93134	0.0682413	0.947736	-4.58853	5.07939	7.0555	2.92653	-0.645703	3.79435	5.20765	5.8543	5.26013	-0.645703	0.225912	-0.645703	2.75187	5.25145
[truncated: 34,099 more rows]

## Sheet: topTable_Olig2
	original	ensembl_gene_id	hgnc_symbol	entrezgene	description	logFC	AveExpr	t	P.Value	adj.P.Val	B	logFC (AA_vs_CC)	t (AA_vs_CC)	P.Value (AA_vs_CC)	adj.P.Val (AA_vs_CC)	B (AA_vs_CC)	CPM_AA_Olig2_19-016_311980_1_77_5.49412675373625	CPM_CC_Olig2_12-057_562977_2_81_5.75049065244083	CPM_AA_Olig2_16-113_319930_2_61_5.50505496600964	CPM_AA_Olig2_01-130_426507_4_53_5.62992616337324	CPM_CC_Olig2_11-080_347682_3_56_5.5411822072118	CPM_CC_Olig2_13-047_295742_1_48_5.47091300553041	CPM_CC_Olig2_15-006_508769_3_57_5.70652064128207	CPM_CC_Olig2_14-038_432200_3_35_5.63568476254722	CPM_CC_Olig2_13-032_1235887_2_87_6.09197876402147	CPM_AA_Olig2_18-046_79091_2_51_4.89812706664917	CPM_CC_Olig2_15-057_286221_3_74_5.45670149472613	CPM_CC_Olig2_11-077_301783_2_66_5.47969477150936
[truncated: 16,086 more rows]

[truncated: 2 more sheets: CAMERA_NeuN, CAMERA_Olig2]
